# Supplementary material for: Exploration of influenza incidence prediction model based on meteorological factors in Lanzhou, China, 2014–2017
Source: PLoS One. 2022 Dec 15;17(12):e0277045. doi: 10.1371/journal.pone.0277045 (PMC9754291; doi:10.1371/journal.pone.0277045)
Supplement: S1 Data — (XLSX) [file pone.0277045.s003.xlsx]

## Sheet: original data 
Date	Case	P	T	RH	pre	Wsd	Sun				Cases	P	pre	RH	Sun	T	Wsd
2014-01-01	2	849.2	-5.7	49	0	0.8	5.5			Mean	2.01	848.31	0.91	50.78	6.23	11.34	1.16
2014-01-02	12	852.1	-3.1	37	0	1.2	6.2			SD	4.36	5.3	3.38	15.12	3.77	9.79	0.36
2014-01-03	10	854.7	-5.3	42	0	1	5.4			Min	0	833	0	17	0	-12.3	0
2014-01-04	13	850.8	-5.2	48	0	0.9	6.2			P25	0	844.3	0	39	3.5	2.4	0.9
2014-01-05	6	845.3	-4.4	46	0	1	3.3			P50	1	848.1	0	50	6.6	12.7	1.1
2014-01-06	2	846.3	-3.3	41	0	0.9	1.8			P75	2	852	0	61	9.3	19.7	1.4
2014-01-07	1	854.1	-4.3	37	0	1.3	4.9			Max	54	866.3	44.5	96	12.8	30.8	2.9
2014-01-08	4	857	-6.2	41	0	1.1	6.4
2014-01-09	10	851	-6.2	45	0	0.7	6.4
2014-01-10	6	851.9	-3.7	40	0	1	6.4
2014-01-11	4	858.6	-5.7	38	0	1	6
2014-01-12	3	859.4	-6.4	37	0	1	5.4
2014-01-13	4	852	-5.6	41	0	1.1	6.5
2014-01-14	12	852.6	-4.9	38	0	0.8	6
2014-01-15	6	851.6	-2.9	37	0	1.2	5.5
2014-01-16	3	853.9	-4	40	0	1	6.5
2014-01-17	4	856	-3.7	38	0	1	6.6
2014-01-18	5	854.1	-3.7	41	0	0.8	6.5
2014-01-19	2	858.8	-0.1	27	0	0.9	5.4
2014-01-20	7	858	-3.5	37	0	1.2	6.6
2014-01-21	4	854.3	-3.4	35	0	0.8	6.8
2014-01-22	5	846.6	-2.9	36	0	0.8	7.3
2014-01-23	13	843.8	-0.5	39	0	0.7	5.4
2014-01-24	12	847.9	1.1	23	0	1.1	7.4
2014-01-25	2	850.9	-0.6	31	0	1	7.6
2014-01-26	6	848.6	-0.4	37	0	0.8	7.2
2014-01-27	5	850.2	2.4	33	0	1.5	6.6
2014-01-28	5	850.1	0.5	40	0	1	8
2014-01-29	1	846.4	1.3	39	0	1	7.5
2014-01-30	2	844.4	1.2	31	0	0.6	8.3
2014-01-31	0	842.7	2.1	29	0	0.9	8.3
2014-02-01	1	845.7	2	31	0	0.7	7.7
2014-02-02	4	844.6	1.9	32	0	0.8	7.9
2014-02-03	1	849	0.6	27	0	1	8.1
2014-02-04	1	838.7	-0.4	41	0	1.1	6.4
2014-02-05	1	841.5	-2.5	56	0	1.7	0
2014-02-06	3	845.4	-3.1	52	0	2	0
2014-02-07	5	844.8	-2.3	44	0	1.2	7.6
2014-02-08	0	845.9	-4.5	61	0.8	1.6	0
2014-02-09	2	851.5	-7.3	69	1.8	1.1	1.9
2014-02-10	2	850.4	-6	66	0	1.1	5.5
2014-02-11	2	846.8	-3.3	58	0	1.1	6.8
2014-02-12	3	848.3	-1.7	65	1.6	0.9	0
2014-02-13	3	850.2	-2.4	62	0	1.2	6.2
2014-02-14	0	848	-0.3	57	0	1.5	5.9
2014-02-15	0	846.3	-1	61	0	0.6	0
2014-02-16	1	847	-2.1	82	3.2	0.8	0
2014-02-17	1	850.8	-1.6	77	0.1	0.9	0
2014-02-18	0	854.9	-2.8	66	0	1.2	4.2
2014-02-19	7	851.2	-2.4	64	0	0.7	7.7
2014-02-20	3	847.7	0.4	60	0	1	7.7
2014-02-21	4	847.2	2.8	58	0	1.1	7.7
2014-02-22	0	848.8	4	59	0	0.7	7.4
2014-02-23	1	847.4	5.6	59	0	1.1	8
2014-02-24	4	846.4	7.2	58	0	1.3	7
2014-02-25	5	847.5	5.9	60	0	2.1	6.8
2014-02-26	2	853.6	3.7	34	0	2	4.7
2014-02-27	2	848.6	2.7	46	0	0.6	0.7
2014-02-28	0	849.6	4.5	25	0	1.9	4.2
2014-03-01	0	850.4	3.3	28	0	1.3	0.3
2014-03-02	0	846.7	5.1	30	0	1.3	0
2014-03-03	3	846.8	4	41	0	1.7	0
2014-03-04	0	850.7	2.8	22	0	1.3	0
2014-03-05	0	848.4	4.8	22	0	1.6	0
2014-03-06	1	848.5	4.6	21	0	1.2	0.7
2014-03-07	0	848.2	4.3	53	0.6	1.8	3.3
2014-03-08	1	850.5	4.5	45	0	1.2	9.1
2014-03-09	0	848.2	5.3	41	0	1	9.3
2014-03-10	0	844.5	8	45	0	1.6	7.7
2014-03-11	0	847	6.7	44	0	1.7	8.2
2014-03-12	2	854	4.2	35	0	1.8	9.3
2014-03-13	3	855.5	4.4	35	0	1	9.2
2014-03-14	0	849.8	6.2	29	0	1	10
2014-03-15	1	847.7	9	31	0	0.8	10.3
2014-03-16	1	844.6	12	22	0	1.2	10
2014-03-17	0	848.6	11.8	20	0	1	8.2
2014-03-18	2	843.4	14.1	20	0	1	9.1
2014-03-19	0	852.5	10.6	20	0	1.9	8.9
2014-03-20	0	856.7	7	22	0	2	9.4
2014-03-21	1	848.8	8	23	0	1.2	10.4
2014-03-22	0	847.1	8.6	48	0	1.6	10.5
2014-03-23	1	848.4	9	47	0	1	10.2
2014-03-24	4	846	12.8	37	0	1.5	7.6
2014-03-25	1	844.1	12.8	37	0	1.2	10.4
2014-03-26	2	838.9	14.9	28	0	1.6	9.7
2014-03-27	2	842.2	15.8	28	0	1.6	6
2014-03-28	1	845.3	13.5	24	0	1.2	8.3
2014-03-29	0	843.3	14.6	34	0	1.4	7.3
2014-03-30	0	847.9	9	64	5	1.7	0
2014-03-31	0	850.4	9.1	60	0	1.4	9.2
2014-04-01	0	845.8	11.2	44	0	1.4	7.6
2014-04-02	0	846.4	12.8	37	0	1.1	8.5
2014-04-03	0	853.4	11.7	36	0	1.3	6
2014-04-04	0	849.8	11.3	39	0	1.7	10.2
2014-04-05	0	848.7	13	42	0	1.3	9.7
2014-04-06	1	846.4	12	44	0.1	1.5	4.2
2014-04-07	0	845.9	12.8	42	0	1.1	10.2
2014-04-08	0	842.7	16.4	28	0	1	9.9
2014-04-09	2	842.6	15	54	1.3	1.2	3.8
2014-04-10	0	847.5	15.1	41	0	1	0
2014-04-11	0	848.1	13.1	56	4.8	1.2	2.1
2014-04-12	1	846.7	13.1	59	1.6	1.2	6.2
2014-04-13	3	845.5	14.8	53	0	1	10.1
2014-04-14	1	841.3	15.2	64	12.1	1.7	8.4
2014-04-15	1	840.8	16.8	60	1.6	1.3	8.4
2014-04-16	0	844.5	13.7	63	22.1	1.7	6.8
2014-04-17	0	843.7	13	61	0	1.5	0
2014-04-18	0	848.2	11	70	11.6	1.3	0
2014-04-19	0	851.3	9	74	8	1.2	0.6
2014-04-20	1	847.9	9.6	81	6	0.9	0
2014-04-21	1	852.5	8.5	67	5.6	0.9	3.7
2014-04-22	1	846.7	11	69	0	1	10.3
2014-04-23	5	841.8	16.4	64	0	1	10.2
2014-04-24	2	846.9	9.3	59	0.1	1.7	0
2014-04-25	0	854.4	5.8	60	4.3	1.2	8.5
2014-04-26	0	851.9	10.1	47	0	1.2	7.7
2014-04-27	0	851.4	12.6	50	0	2.1	11
2014-04-28	3	851.4	15	45	0	0.9	10.3
2014-04-29	0	847.4	15.8	40	0	1.2	11.4
2014-04-30	0	842	18	35	0	1.7	10.5
2014-05-01	0	854.3	10	52	7.4	1.9	0
2014-05-02	0	852.7	12.4	41	0	1.3	11.3
2014-05-03	0	850.5	13.8	33	0	1.2	10.5
2014-05-04	0	852.2	13.1	28	0	1.1	11.2
2014-05-05	0	847.9	15.2	27	0	1.2	11.5
2014-05-06	0	845.6	17.4	26	0	1.3	7.2
2014-05-07	0	843.4	18.1	28	0	1.3	10
2014-05-08	1	836.8	19.7	32	0	1.7	10.9
2014-05-09	0	843.2	12.7	41	0.3	2.2	0
2014-05-10	0	848.6	8.5	64	1.5	1.2	0.9
2014-05-11	1	846	11.8	50	0	1.1	12.3
2014-05-12	2	840.1	17.4	37	0	1.1	11.8
2014-05-13	0	842.2	18.8	36	0.1	1.3	8
2014-05-14	1	849.7	11.3	45	0.5	2	4.9
2014-05-15	1	844	13.9	37	0	1.1	10
2014-05-16	2	842.3	17.4	29	0	1.1	10.2
2014-05-17	2	844.1	16.7	39	0	1.7	5.2
2014-05-18	3	846.7	16	44	0	1.2	4.7
2014-05-19	6	848.1	17.2	46	0.4	1.4	12.7
2014-05-20	4	840.8	19.9	35	0	1	12.1
2014-05-21	0	837.9	22.2	46	0	1.7	11.8
2014-05-22	1	836.4	20.9	52	0	1.8	7.2
2014-05-23	1	841.6	18.5	69	10	1.4	6.3
2014-05-24	0	850.9	15	52	0	1.5	0
2014-05-25	0	854.1	16.4	41	0	1.2	3.7
2014-05-26	3	850.4	18.9	34	0	1.6	8.9
2014-05-27	0	847.9	19.6	31	0	1.1	6.6
2014-05-28	0	843.9	21.6	30	0	1	10.4
2014-05-29	0	843	23.4	26	0	1	9.6
2014-05-30	0	840.1	24	25	0	1.1	9.2
2014-05-31	2	838.1	24.8	28	0	0.9	12.2
2014-06-01	0	838	26.3	35	0	1.5	12.1
2014-06-02	0	839.8	25.6	48	0	1.3	5.7
2014-06-03	0	841.3	20.4	64	7.8	1.5	0
2014-06-04	0	844.4	20.8	52	0	1.2	11.5
2014-06-05	0	842.2	24	31	0	2.1	10.2
2014-06-06	1	846.4	20.6	33	0	2.1	11.6
2014-06-07	0	842.8	21	41	0	0.7	5
2014-06-08	1	841.8	24	37	0	1.5	9.5
2014-06-09	0	842.6	22.7	45	0	2.1	8.2
2014-06-10	6	844.5	21	55	0.3	1.6	0
2014-06-11	0	843.8	21.9	46	0	1	4.4
2014-06-12	2	845.8	18.5	52	0	1.3	0
2014-06-13	0	845.7	15.3	80	5.1	1.1	0
2014-06-14	0	844.3	19.4	60	0	1.1	6.7
2014-06-15	0	843.5	21.8	48	0	0.8	10.3
2014-06-16	2	842.4	24	33	0	1.5	11.2
2014-06-17	1	839.6	24	34	0	1.4	12.4
2014-06-18	0	840.7	21.2	54	0.2	1.5	9.4
2014-06-19	2	844.6	18.1	63	3.1	1.4	3.8
2014-06-20	0	844.4	18.9	56	0.2	1.8	2.6
2014-06-21	0	844.8	20.9	49	0	1.3	12
2014-06-22	0	842.8	23.9	37	0	1.1	7.7
2014-06-23	0	839.8	24.7	41	0	1.6	6.5
2014-06-24	0	839.3	20	61	2.3	2	0
2014-06-25	2	841.5	21.4	62	0	1	3.5
2014-06-26	5	843.4	23.6	50	0	1.2	6
2014-06-27	0	845.5	24.4	45	0	1.8	2.7
2014-06-28	0	848.5	17	86	26.8	1.1	0
2014-06-29	1	846.6	19.1	65	0.1	1.3	10.4
2014-06-30	2	846.7	19.8	66	1.8	1.3	4.2
2014-07-01	0	845	21.1	59	0	1.1	11.8
2014-07-02	3	843.3	21.7	53	0.4	1.1	8.3
2014-07-03	3	843.2	21.6	53	0.2	1.4	9
2014-07-04	0	839.7	23.6	49	0	1.5	11.8
2014-07-05	1	839.1	26	42	0	1.5	12.6
2014-07-06	3	839.7	26.6	45	0	1.4	12.2
2014-07-07	1	842.7	25.2	49	0.1	1	0.7
2014-07-08	1	844.3	16.7	88	34.4	1.4	0
2014-07-09	3	845.1	17.2	82	5.9	0.6	0
2014-07-10	1	844.6	21.1	65	0	1.5	8.7
2014-07-11	0	845.8	20.4	63	0	0.9	0.4
2014-07-12	0	846.9	20.3	60	14.8	1.3	7.9
2014-07-13	0	846.8	18.6	68	0	0.6	4.3
2014-07-14	0	844.1	21.7	49	0	0.8	10.6
2014-07-15	0	841.6	23.4	47	0	1	12.2
2014-07-16	0	840.9	25.3	44	0	1	12.4
2014-07-17	0	839.4	25.9	43	0	1.2	12.4
2014-07-18	1	838.9	26.4	47	0	1.7	12.3
2014-07-19	0	840	25.7	51	0	1.4	5.1
2014-07-20	0	842.7	24.4	58	0	0.9	0
2014-07-21	1	843.7	21.7	52	0	1.3	0
2014-07-22	0	846.9	17.7	82	1.2	1.4	0
2014-07-23	0	849.2	17.4	81	8.6	1.1	0
2014-07-24	1	844.9	20.9	61	0	0.8	12.2
2014-07-25	1	842.6	23.3	49	0	1.3	11.6
2014-07-26	0	844.4	23.4	57	16.9	2	11.6
2014-07-27	0	843.8	25.3	56	15.5	1.1	11.8
2014-07-28	0	839.5	26.3	47	0	1.2	11.6
2014-07-29	1	838.5	27.6	45	0	1.4	11.8
2014-07-30	0	840.1	25.8	55	25.8	1.2	9.2
2014-07-31	0	842.9	25.2	54	0.1	1.2	1.2
2014-08-01	0	842.5	24.8	56	0	1.4	10.4
2014-08-02	0	841.5	24.9	55	5.2	1.1	11.7
2014-08-03	0	841.1	23.2	53	1	1.5	5.4
2014-08-04	0	844.8	19.1	79	4.4	1.2	0
2014-08-05	0	843.1	18.7	85	3.6	1.8	0
2014-08-06	0	845.8	15.8	84	13.9	1	0
2014-08-07	0	843.4	20.9	66	0	1.2	10.9
2014-08-08	4	843	21.6	64	0	1.1	0
2014-08-09	0	842.5	22.7	58	0	1.1	12
2014-08-10	0	843.6	20.9	64	1.7	1	0
2014-08-11	0	846.1	18.8	68	2	1.2	1.6
2014-08-12	0	847	19.5	62	0.8	1.5	5.5
2014-08-13	2	847.8	19.6	54	0	1.2	6.8
2014-08-14	3	847.3	19.7	48	0	1.4	10.1
2014-08-15	0	844.9	19.7	51	0	1.2	4.6
2014-08-16	0	842.4	21.7	56	0	1	10.7
2014-08-17	0	844.5	22.1	48	0	1.1	8.4
2014-08-18	0	847.7	21.5	47	0	0.9	11.4
2014-08-19	1	846.8	24	38	0	1.5	11.4
2014-08-20	0	846.3	21.1	53	0.4	1.3	0
2014-08-21	0	846.6	17.7	84	10.2	0.7	0
2014-08-22	1	847.9	16.9	81	0	0.8	2.8
2014-08-23	0	848.3	17.9	71	4.5	0.8	7.4
2014-08-24	0	848.7	18.1	62	0	1.4	10.3
2014-08-25	1	848.7	18.6	64	0.3	0.8	4.9
2014-08-26	0	847.1	20.2	61	0	1.3	10.3
2014-08-27	0	846.1	21	50	0	1.1	10.2
2014-08-28	1	846.2	22.6	50	0	1.1	10.2
2014-08-29	0	845.6	21.4	59	0	2.4	6.8
2014-08-30	0	848.8	19.7	57	1.5	1.3	4.5
2014-08-31	1	847.6	18.5	61	0	0.8	2
2014-09-01	0	849.5	18.5	54	0.1	1	4
2014-09-02	0	851.2	17.7	53	0	1.4	10.2
2014-09-03	0	846.4	19.3	38	0	1	10.3
2014-09-04	0	842.1	21.5	46	0	1.3	10.2
2014-09-05	2	840.3	22.6	48	0	1.5	10.1
2014-09-06	1	844.5	19.6	63	1	1.8	0
2014-09-07	0	846.6	20.3	56	0	1.3	0.3
2014-09-08	0	845.9	19.7	67	0.1	0.4	0
2014-09-09	2	845.4	21.6	59	0	0.9	7.4
2014-09-10	2	843.8	20.6	64	0.2	1	1.3
2014-09-11	0	845.7	16.4	83	14.1	0.9	0
2014-09-12	0	845.6	17	73	0	0.8	3.5
2014-09-13	0	847.8	18.2	66	0.2	1.1	0
2014-09-14	0	851.3	12.5	87	16.5	1.2	0
2014-09-15	0	849	16.5	73	1.7	1.1	6.1
2014-09-16	1	848.9	14.7	79	8.8	1.6	0
2014-09-17	1	851.2	16.2	74	0.1	0.9	10.2
2014-09-18	0	850.1	18.2	68	0	1.4	8.3
2014-09-19	0	848.2	17.5	60	0	1	10.5
2014-09-20	1	844.9	18.3	63	0	0.9	10.3
2014-09-21	0	847.1	15.9	82	12.4	0.9	0
2014-09-22	0	851.7	10.9	85	16.4	1.2	0
2014-09-23	0	851.9	13.1	83	2	1.1	3.3
2014-09-24	1	848.9	14	77	0	1.1	10.1
2014-09-25	3	844.3	17.4	69	0.4	1.2	9.1
2014-09-26	1	847.8	14.8	76	0	1	0
2014-09-27	1	849.3	13.7	84	8	0.5	0
2014-09-28	2	849.4	15.4	75	0.2	0.8	7.6
2014-09-29	1	848.1	15.7	72	0	0.8	10
2014-09-30	0	847.5	15.6	77	2.2	0.7	2.6
2014-10-01	0	851.3	15.1	71	0.1	1.6	6.7
2014-10-02	0	849	15	74	0	1	9.3
2014-10-03	0	846.9	16.7	60	0	1.4	9.1
2014-10-04	0	855.6	14.5	54	0.4	1	6.7
2014-10-05	0	854.4	13.8	64	0	1.1	9.6
2014-10-06	0	850.8	15.5	64	0	0.8	8.7
2014-10-07	1	849.6	16.2	63	0	1	5.9
2014-10-08	0	848.1	17.7	64	0	1.2	7.9
2014-10-09	1	844.7	16	64	0	1	8.7
2014-10-10	2	849.6	13.5	67	0	1.6	0
2014-10-11	0	860.7	4.9	76	11.2	1.3	0
2014-10-12	1	861.3	5.1	78	6.1	1.1	0
2014-10-13	2	856.7	8.5	67	0	1.1	4.8
2014-10-14	2	854.5	9.3	76	0	1.1	7.3
2014-10-15	2	853.5	11.8	61	0	0.6	1
2014-10-16	0	853.2	10.7	78	0.5	0.7	0
2014-10-17	1	853.8	10.4	79	0	1.2	0.4
2014-10-18	1	848.7	12.8	67	0	0.8	3.8
2014-10-19	3	849.3	12.4	55	0	0.7	8
2014-10-20	5	850.2	13.9	60	0	0.9	3.3
2014-10-21	2	853.6	10.1	76	0.3	0.8	7.7
2014-10-22	1	854	10.9	65	0	0.6	7.5
2014-10-23	0	850.9	10	67	0	0.9	8
2014-10-24	0	848.4	10.4	66	0	0.7	7.8
2014-10-25	2	848.8	10.2	66	0	0.5	7.6
2014-10-26	5	851.1	11.4	70	0	0.5	7.5
2014-10-27	5	847.7	12.1	71	0	0.6	5
2014-10-28	0	847.3	12.1	70	0.8	1	0
2014-10-29	0	848.2	11.4	69	0	1.5	7.9
2014-10-30	1	849.2	9.7	74	4.1	1.5	0
2014-10-31	0	854.3	5.4	61	0	1.4	0
2014-11-01	0	859.3	4.7	60	0.4	1.1	1
2014-11-02	0	858.1	4.1	69	0	0.9	7.7
2014-11-03	0	850.2	4.6	72	0	0.8	7.9
2014-11-04	2	848.9	4.6	70	0	1	2.3
2014-11-05	0	851.9	4.7	66	0	1	8.1
2014-11-06	2	852.4	4.3	72	0	0.9	0
2014-11-07	0	852.6	6	65	0	0.8	6.7
2014-11-08	0	849.4	5.7	74	0	1	0
2014-11-09	0	849.7	8	68	0	1.1	0
2014-11-10	2	854.3	7.4	44	0	1.4	0
2014-11-11	0	855.9	4.7	57	0	1.3	0
2014-11-12	1	857.3	5.2	49	0	1.5	0
2014-11-13	2	852.6	3.6	64	0	1.3	7
2014-11-14	0	851.4	2.1	66	0	1	0
2014-11-15	0	856.6	2.2	63	0	0.7	5.3
2014-11-16	1	856.2	2.1	65	0	0.9	6
2014-11-17	4	856	2.2	61	0	1.1	6.6
2014-11-18	1	854.1	3.7	64	0	0.7	4.8
2014-11-19	0	851.2	3.7	62	0	1.1	6.7
2014-11-20	2	849.4	3.4	56	0	0.7	6.1
2014-11-21	5	849.9	3.7	58	0	1	2.9
2014-11-22	0	849.5	4.7	61	0	1.1	2.7
2014-11-23	2	852.3	4.2	47	0	1.2	0
2014-11-24	2	851.3	3.5	73	0.3	0.9	0
2014-11-25	8	844.9	2	78	0	0.7	5
2014-11-26	6	845	3.7	61	0	1	5
2014-11-27	0	848.3	2.6	64	0.2	1.5	0.4
2014-11-28	0	844.3	1.5	70	0	1	5.6
2014-11-29	1	846.9	1.5	59	0	1.4	0
2014-11-30	1	858.4	-2.8	52	0	2.2	6.4
2014-12-01	4	852.8	-2.1	56	0	1	6.4
2014-12-02	0	850	-1.2	53	0	1.2	5.7
2014-12-03	1	857.2	-1.5	43	0	1.1	6.7
2014-12-04	2	855.1	-2.6	52	0	1.1	6.6
2014-12-05	9	851.4	-1	53	0	1.2	6.2
2014-12-06	5	854.4	0	39	0	1	5.4
2014-12-07	14	853.5	-1.6	48	0	0.9	6.6
2014-12-08	7	845.6	-0.2	53	0	0.8	5.5
2014-12-09	9	857.2	-2.1	44	0	1.3	0
2014-12-10	2	859.5	-2.8	43	0	1.2	0
2014-12-11	0	858.7	-2.9	33	0	1.9	5.4
2014-12-12	2	858.6	-4.3	52	0	1.1	5.5
2014-12-13	4	854.8	-4.1	47	0	1	5.7
2014-12-14	4	852.7	-3	38	0	1.7	5.2
2014-12-15	3	862.1	-5.2	30	0	1.2	6.2
2014-12-16	10	863.9	-7.2	44	0	1	6
2014-12-17	3	857.9	-6.1	44	0	1.1	4.8
2014-12-18	1	855.2	-3.3	41	0	0.9	5.9
2014-12-19	0	853.8	-4.3	38	0	0.6	6
2014-12-20	5	855.1	-4.9	46	0	1.9	1.4
2014-12-21	6	858	-6.7	48	0	1.2	5.9
2014-12-22	10	850.4	-4.6	52	0	1	3.4
2014-12-23	10	850.3	-2.3	47	0	0.8	5.9
2014-12-24	0	854.9	-3.2	47	0	0.7	5.7
2014-12-25	5	851.1	-2.9	51	0	0.9	5.6
2014-12-26	1	852.5	-2.7	58	0	1	4.1
2014-12-27	3	859.3	-3	62	0	0.9	0
2014-12-28	5	856.6	-2.9	59	0	0.9	5.6
2014-12-29	9	849.6	-3.2	51	0	0.9	6
2014-12-30	2	853.1	-2.2	41	0	1.1	6
2014-12-31	0	858.3	-4	44	0	0.8	6.6
2015-01-01	1	856	-4.2	44	0	0.7	6.2
2015-01-02	3	851.5	-2.5	44	0	0.6	5.8
2015-01-03	2	846.1	-2.4	50	0	1	5.8
2015-01-04	0	843.8	-0.3	43	0	1.2	6
2015-01-05	2	852.2	0.8	26	0	1	0
2015-01-06	2	850.1	0.3	47	0	1.4	2.3
2015-01-07	2	855	-1.7	65	0	0.7	3.4
2015-01-08	5	858.4	-1.8	54	0	1	3.5
2015-01-09	2	856.1	-1.8	46	0	0.8	6.4
2015-01-10	2	853.3	-2.7	38	0	0.6	6.4
2015-01-11	0	853.3	-2.5	38	0	0.8	6.4
2015-01-12	5	850.6	-2	39	0	0.8	6.7
2015-01-13	0	850.4	-1.5	55	0	0.8	6.6
2015-01-14	4	852	-0.5	53	0	1	6.1
2015-01-15	2	854.9	0.3	29	0	0.9	6.5
2015-01-16	1	855.1	-2.6	42	0	0.8	4.4
2015-01-17	4	855.8	-2.6	54	0	1.2	2.6
2015-01-18	2	856	-3.6	55	0	1.1	6.7
2015-01-19	2	849.7	-3.1	41	0	0.8	6.8
2015-01-20	3	853.8	-1.9	39	0	1	6.7
2015-01-21	0	851.9	-3	41	0	0.7	6.9
2015-01-22	1	846.7	-2	40	0	0.7	6.3
2015-01-23	0	842.1	-0.4	43	0	1	3.6
2015-01-24	0	846.9	1.6	33	0	1	5.6
2015-01-25	0	847.7	2.8	38	0	1.1	7.1
2015-01-26	5	851.7	2	33	0	1.8	5.6
2015-01-27	4	849.4	-0.8	43	0	1.4	0
2015-01-28	2	849	-2.8	56	0.2	1.7	0
2015-01-29	6	854.3	-4.1	45	0	1.2	5.9
2015-01-30	0	853	-4.3	65	1.5	0.8	0
2015-01-31	0	851	-3.7	54	0.2	1.3	6.5
2015-02-01	1	848.6	-2.9	66	0	1.8	5.6
2015-02-02	1	850.7	-1.2	60	0	1	4.6
2015-02-03	2	857.6	-0.1	56	0	1.8	6.8
2015-02-04	1	859.4	-1.3	61	0	1.5	2.9
2015-02-05	7	855.8	-1.8	56	0	1.1	3.2
2015-02-06	0	852	-1.3	49	0	1.3	0.7
2015-02-07	0	856.7	-1.7	47	0	1.2	6.9
2015-02-08	2	850.7	-2	43	0	0.9	8.1
2015-02-09	2	851.1	-1.1	45	0	0.9	8.2
2015-02-10	2	851.3	0.6	46	0	1.1	6.6
2015-02-11	0	849.7	1.4	35	0	0.8	8.2
2015-02-12	3	848.3	1.5	28	0	1.1	8.2
2015-02-13	0	844.1	1.2	31	0	0.7	7.8
2015-02-14	1	842.9	2.9	35	0	1.8	5.8
2015-02-15	0	852.3	2.7	38	0	1.2	8.3
2015-02-16	0	849.1	1.8	34	0	0.8	7.9
2015-02-17	0	845.5	3.2	27	0	1.2	8
2015-02-18	0	845.2	3.7	39	0	0.8	8
2015-02-19	0	842.6	7.4	53	0	1.2	7.1
2015-02-20	0	846.3	5.4	29	0	1.7	5.9
2015-02-21	0	849.6	3.2	53	0	2.1	5.6
2015-02-22	0	845.9	4.7	30	0	1.6	8.1
2015-02-23	0	846.6	4.2	52	0.5	1.9	8.4
2015-02-24	0	845	1.8	71	0.5	0.7	0
2015-02-25	2	847.4	1	72	1.1	1.1	2.2
2015-02-26	1	841.9	3.4	43	0	1.2	0.6
2015-02-27	3	846.3	2.2	25	0	1.9	0
2015-02-28	1	855.3	0.8	37	0	1.2	3.5
2015-03-01	2	851	1.3	46	0	1	8
2015-03-02	0	847.9	2.4	39	0	1.8	7.1
2015-03-03	0	847.7	0.2	32	0	1.5	7.6
2015-03-04	0	845.5	0.1	47	0.6	0.9	0
2015-03-05	1	847.3	0.4	56	0	1.2	8.1
2015-03-06	0	846	4.5	47	0	0.8	8.3
2015-03-07	2	844.8	7.2	41	0	1	8
2015-03-08	2	850.2	8.4	29	0	1	9.4
2015-03-09	4	854.1	5.9	29	0	1.7	7.6
2015-03-10	0	853.5	4.4	35	0	1.3	3.8
2015-03-11	1	852	6.9	35	0	1.3	8.4
2015-03-12	0	846.8	8.4	29	0	1	7
2015-03-13	0	849.5	8.6	18	0	1.4	6.3
2015-03-14	0	850.9	6.6	27	0	1	7.9
2015-03-15	1	844.5	9	26	0	0.8	9.3
2015-03-16	10	843.5	10.2	24	0	1.2	6.8
2015-03-17	1	845.5	8	34	0	1.2	0
2015-03-18	0	846.3	9.1	22	0	1.8	6
2015-03-19	0	849.6	9.6	42	0	2	5
2015-03-20	4	853.4	8.7	29	0	1.7	6.6
2015-03-21	0	849.2	9.1	33	0	1.3	9.1
2015-03-22	1	851.5	7.6	45	0	1.9	0
2015-03-23	4	855.3	9	57	0.1	1.5	6.5
2015-03-24	8	854.3	8.8	59	1.5	1.4	7.6
2015-03-25	1	848.5	10.8	42	0	1.3	10.1
2015-03-26	1	851.5	12	42	0	1	10.1
2015-03-27	0	853.2	13.3	40	0	1.2	9.7
2015-03-28	2	849.4	10.9	38	0	1	0.8
2015-03-29	5	840.1	14.6	47	0	1.4	9.6
2015-03-30	5	835.4	17.3	48	0	0.6	8.2
2015-03-31	0	836.4	17.8	42	0	1.1	4.7
2015-04-01	2	834	15	63	0.1	1.5	1.1
2015-04-02	2	833	15.4	54	0	1.1	8.7
2015-04-03	0	838.2	8.2	64	0	1.8	0
2015-04-04	0	843.5	6.3	65	0	1.3	0
2015-04-05	0	848.8	9.3	39	0	1.8	8.1
2015-04-06	0	851.5	7	72	4.9	1.3	0
2015-04-07	1	851.1	9.6	58	0.8	1.4	8.8
2015-04-08	0	849.6	10.2	56	0.1	2	8.4
2015-04-09	0	851.9	9.7	58	1.9	1.2	5.6
2015-04-10	0	851.4	12	45	0	0.8	3.4
2015-04-11	0	855.9	12.6	36	0.1	1.9	6.8
2015-04-12	0	858.9	9.9	26	0	1.6	10.3
2015-04-13	0	854	11.3	24	0	1.2	10.1
2015-04-14	0	847	13.4	27	0	1	3.5
2015-04-15	1	845.1	15.4	28	0	1.3	10.4
2015-04-16	0	843.1	17	24	0	1.1	9.7
2015-04-17	2	837.9	18.8	34	0	1.6	8.1
2015-04-18	0	846.6	11.5	52	1.2	2	0
2015-04-19	0	848	13.3	48	0	1.1	5.7
2015-04-20	1	848.3	11.2	58	3.3	1.6	4.2
2015-04-21	0	853.1	11.6	56	0.1	1	10.5
2015-04-22	1	849.1	14.5	38	0	0.8	10.1
2015-04-23	1	851.6	16.1	35	0	0.8	1.9
2015-04-24	0	853.2	15.2	30	0	1.1	8
2015-04-25	1	850.5	16.6	35	0	1	11.2
2015-04-26	0	847.5	17.8	34	0	1.2	11.5
2015-04-27	1	845.7	18.3	23	0	0.8	11.6
2015-04-28	1	844.7	20.5	19	0	1.2	11.2
2015-04-29	0	842.5	20.7	25	0	1.1	8.6
2015-04-30	0	845.7	15.2	45	0.4	1.8	0
2015-05-01	0	847.1	15.3	47	0	1	11.8
2015-05-02	0	844.7	17.7	29	0	1.5	4.2
2015-05-03	1	850.4	16.9	35	0	2.1	9.7
2015-05-04	2	847	18	31	0	1.2	11.6
2015-05-05	2	844.4	13.1	60	3.7	1.4	1.9
2015-05-06	2	843	15	49	0	1.3	6.4
2015-05-07	0	847.7	13.2	50	0	1.7	3.1
2015-05-08	0	844.5	15.5	44	0	1.1	11.5
2015-05-09	0	841.1	17.3	51	1.9	0.9	12.1
2015-05-10	0	849	10.9	58	1.6	2.7	0
2015-05-11	0	852.8	9.8	54	0	1.3	12.1
2015-05-12	2	841.9	16.7	33	0	0.7	12.2
2015-05-13	0	838.7	21.6	26	0	2	11.2
2015-05-14	3	845.3	20.2	27	0	0.7	0.6
2015-05-15	2	849.3	19.9	33	0	1.1	9.8
2015-05-16	0	846	17.6	42	0	1.1	3.7
2015-05-17	0	842	19.1	48	0.7	0.9	10.9
2015-05-18	2	841.5	22.2	36	0	1.5	11.3
2015-05-19	5	842.3	22.2	36	0	1.5	11.3
2015-05-20	0	847.3	14.8	54	9.3	0.9	0
2015-05-21	0	849.9	14.1	59	0	1.1	8.2
2015-05-22	2	847	18.8	50	0	1.4	11.1
2015-05-23	1	843.8	21.3	42	0	1.6	10.3
2015-05-24	0	840.9	21.6	40	0	1.5	9
2015-05-25	0	840.9	19.9	51	0	1.4	4.3
2015-05-26	1	842.1	20	51	0	0.7	9.3
2015-05-27	1	842.3	20.5	43	0	0.7	5.3
2015-05-28	1	845.9	14.2	78	8.9	0.5	0
2015-05-29	1	846.8	16.2	65	0.8	1.1	10.6
2015-05-30	0	845	19.3	53	0.8	0.9	11.2
2015-05-31	0	841.6	17.8	60	3.1	1.4	1.8
2015-06-01	4	843.2	19.4	52	0.2	1	9.9
2015-06-02	0	845.3	19.4	46	0	0.5	0
2015-06-03	0	848.8	16.7	58	0	1	0.3
2015-06-04	1	850.3	18	41	0.2	1.5	11.2
2015-06-05	0	843	21.3	32	0	1.7	8.8
2015-06-06	0	842.6	22.2	37	0	1.3	8.6
2015-06-07	0	845.4	19.7	37	0	1.4	0.9
2015-06-08	0	844.1	20.4	38	0.1	1.3	11.1
2015-06-09	1	839.9	21.6	39	0	1.1	9.9
2015-06-10	0	847.4	19.6	39	0.3	1.2	4.6
2015-06-11	1	848.2	19.3	28	0	1.4	12.7
2015-06-12	0	844.7	22.2	22	0	0.9	7.8
2015-06-13	0	843.7	21.2	27	0	0.8	8
2015-06-14	0	841.5	23.8	31	0	1.2	9.3
2015-06-15	1	840.3	23.8	39	0	1.1	9.5
2015-06-16	2	839.7	24.5	34	0	1.5	2.1
2015-06-17	2	843.3	22.4	39	0	1.5	0
2015-06-18	0	844	23.3	38	0	1.2	6.9
2015-06-19	0	845.7	21.7	53	4.5	1.6	2
2015-06-20	0	846.9	18.6	65	4.4	1.7	8.1
2015-06-21	0	841.3	22.2	47	0	1.4	11.7
2015-06-22	0	839.9	18.4	70	14.6	1.3	0
2015-06-23	1	840.8	20.4	65	0.5	1.2	4.5
2015-06-24	2	842.2	19.7	70	0.5	0.8	0
2015-06-25	2	839.4	22.6	61	0.2	1.3	12.2
2015-06-26	0	833.4	25.5	54	0	1.5	11.9
2015-06-27	0	836.1	25.8	59	0	1.9	7.6
2015-06-28	0	839.3	23.1	65	0	1.2	0
2015-06-29	0	843	22.7	64	0	0.8	0
2015-06-30	0	845.3	23.9	49	0	1.1	0.7
2015-07-01	0	842.9	24.6	48	0	0.9	8
2015-07-02	1	845	19.4	79	9.5	1.4	0
2015-07-03	2	846.4	18.5	72	1.4	1.3	0
2015-07-04	0	845.9	18.5	75	0.5	0.8	0
2015-07-05	0	845.6	21.8	55	0.5	1.2	9.9
2015-07-06	2	842.2	22.8	45	0	1.4	12.1
2015-07-07	0	842.6	25.5	39	0	1.1	10.2
2015-07-08	1	844.4	19.9	65	13.9	1.4	0
2015-07-09	1	849.3	20.2	59	7	1.2	12.2
2015-07-10	1	844.3	22.6	52	0	1.1	12.3
2015-07-11	0	839.4	24.2	55	0	2	11.6
2015-07-12	0	842.6	22.2	58	0	1.3	0
2015-07-13	0	843.3	23.5	48	0.1	1.7	12.4
2015-07-14	1	845.3	20.1	57	2.6	0.9	7
2015-07-15	2	844.9	20.5	49	0.1	1.3	8.4
2015-07-16	0	843.6	19.4	52	3.9	1.4	6.4
2015-07-17	0	843.1	19	61	0.5	1	8.1
2015-07-18	0	842.3	21.5	48	0	1.4	11
2015-07-19	0	842.3	23.1	40	0	1.6	11.1
2015-07-20	0	842.6	25.8	31	0	2.1	10.8
2015-07-21	4	844.2	23	45	0	1.9	2.7
2015-07-22	1	846	21.8	49	0	0.9	7.1
2015-07-23	0	848.5	22.9	46	0	1.3	10.2
2015-07-24	0	845.7	24.2	37	0	1	11.2
2015-07-25	0	842.1	25.9	32	0	0.9	11.8
2015-07-26	0	840.7	27.8	30	0	1.1	12
2015-07-27	2	839.2	28.7	31	0	1	12.1
2015-07-28	2	838.8	29.5	34	0	1	11.7
2015-07-29	0	839.4	28.4	38	0.7	1.4	6.9
2015-07-30	0	840	28.7	41	0	1.3	12
2015-07-31	0	839.8	29.9	41	0	1.2	11.6
2015-08-01	0	841.2	28.9	45	0	1.4	5.9
2015-08-02	0	841.6	28.9	42	0	1.5	7.7
2015-08-03	0	844.1	21.8	67	12.6	1.1	0
2015-08-04	0	844.1	23.9	49	0.1	1	9.3
2015-08-05	1	842.4	24.4	40	0	1.1	8.4
2015-08-06	1	842.6	25.5	35	0	1.3	10.1
2015-08-07	0	844.2	25.2	37	0	1.5	8.3
2015-08-08	0	847	22	60	2.2	1.7	4.2
2015-08-09	0	845.8	21.6	68	8.8	1.4	8.2
2015-08-10	0	844.8	22.3	57	0	1	10
2015-08-11	0	843.5	23.8	48	0	1.3	11.7
2015-08-12	1	843.4	25.7	45	0	1.2	10.3
2015-08-13	0	848.6	20	55	0	2.2	0
2015-08-14	0	845.9	20.4	49	0	1.4	11.8
2015-08-15	0	842.1	23.7	39	0	1.6	9.9
2015-08-16	0	845.6	21.9	44	0.1	1.6	2.4
2015-08-17	2	846.2	21.1	45	0	1.3	9.9
2015-08-18	1	848.1	20.5	57	15.1	1.2	0
2015-08-19	0	851.4	20.1	48	0	0.9	8.4
2015-08-20	0	850.4	20.8	37	0	1.3	7.2
2015-08-21	1	848.2	21.4	40	0	0.6	11.3
2015-08-22	0	845.6	20.3	44	0.4	0.9	9.6
2015-08-23	0	844	20.6	47	0	1.4	11.6
2015-08-24	0	844.1	21.4	35	0	1	11.2
2015-08-25	0	844	22.2	34	0	1.4	7.5
2015-08-26	0	843.9	24.1	36	0	1.5	10.5
2015-08-27	0	845.8	24.1	35	0	1.1	8.4
2015-08-28	1	845.9	24	35	0	1.1	10.2
2015-08-29	1	844.3	24.1	32	0	1.2	8.5
2015-08-30	0	844.4	24.2	29	0	1.1	9.9
2015-08-31	1	846.5	24.7	29	0	1.3	10.4
2015-09-01	0	844.2	24.5	37	0	1.4	10
2015-09-02	1	845.2	20.9	59	0.2	1.5	0
2015-09-03	0	844.1	18.9	78	6.6	0.8	0
2015-09-04	0	846.5	21.3	59	0.2	0.7	10
2015-09-05	0	848.6	22.9	45	0	0.9	6.3
2015-09-06	0	846.5	22.2	40	0	1.5	10.5
2015-09-07	1	844.3	21.5	48	0.2	1.4	0
2015-09-08	0	848.4	16.4	77	2.1	0.9	0
2015-09-09	0	852.5	15.9	80	2.9	1	0
2015-09-10	1	854.5	15.7	70	3	1	0
2015-09-11	0	857	15.2	64	0.5	1	0.4
2015-09-12	0	855.4	15.3	62	0	1	9.5
2015-09-13	1	850.8	17.6	47	0	1.2	7.8
2015-09-14	1	846.5	19.1	48	0	1.2	10.3
2015-09-15	0	846.7	19	52	0	1.1	9.3
2015-09-16	2	849.1	15.4	73	2.8	0.9	0
2015-09-17	0	852.6	15.1	70	0	0.8	6.4
2015-09-18	0	851.6	17.6	61	0	0.8	8.3
2015-09-19	0	849.7	17.6	61	0.1	1.2	5
2015-09-20	2	844.7	17.3	65	0	1.4	9.9
2015-09-21	1	842.9	17.3	66	44.5	1.2	7.7
2015-09-22	0	848.6	14.6	70	7.8	1.1	10.3
2015-09-23	2	845.5	13.2	83	2	0.4	0
2015-09-24	0	847.3	13.8	71	0.1	1.5	5.3
2015-09-25	0	846.6	14.9	56	0	1	5.3
2015-09-26	1	845.8	15.8	69	0	0.8	6.8
2015-09-27	1	847	15	71	0.1	1.4	3.1
2015-09-28	2	850	12.7	70	0.5	1.2	1
2015-09-29	2	848.9	16.4	72	1.2	0.9	0.7
2015-09-30	0	854.9	12.6	67	1.1	1.6	0
2015-10-01	0	857.9	8.9	62	0	0.8	10
2015-10-02	2	850.7	14.3	48	0	0.9	9.9
2015-10-03	1	853.3	14.2	42	0	1	7.4
2015-10-04	0	854.4	14.6	49	0	0.6	9.9
2015-10-05	0	851	16.5	52	0	1.2	7.3
2015-10-06	0	849.9	17.1	51	0	0.8	6.2
2015-10-07	0	853.4	14.3	38	0	1.1	9.4
2015-10-08	0	856.3	13.8	34	0	1.7	4.8
2015-10-09	2	853.1	12	44	0	1.1	9.7
2015-10-10	1	855.1	10.6	29	0	0.9	9.5
2015-10-11	0	855.4	10.4	34	0	0.7	9.5
2015-10-12	0	852.6	11.8	45	0	1.5	8.6
2015-10-13	2	851.5	15.3	52	0	1.1	8.5
2015-10-14	0	852.9	12.4	49	0	1.1	8.9
2015-10-15	2	849.4	13.1	51	0	0.8	9.3
2015-10-16	1	849.4	14.4	50	0	1.2	7.9
2015-10-17	0	855.4	14.7	44	0	1.1	0
2015-10-18	0	852.4	13.2	56	0	0.9	8.2
2015-10-19	1	847.1	12.5	50	0	0.9	8
2015-10-20	1	843.9	13.3	58	0	0.6	8.2
2015-10-21	1	848.8	14.2	32	0	1.3	0
2015-10-22	1	851.4	10.2	68	7.6	1.6	4.9
2015-10-23	0	848.6	11.2	73	0	0.8	4.8
2015-10-24	0	847.2	14.5	72	0	1.2	2.4
2015-10-25	1	850.5	11	76	5.6	1	0.6
2015-10-26	1	858.7	4.8	76	9.2	1.1	2.5
2015-10-27	0	852.6	6	75	0	1.1	6.1
2015-10-28	3	851.8	7.4	68	0	1	5.4
2015-10-29	0	855.1	9.1	38	0	0.8	2.9
2015-10-30	0	857.4	5.6	55	0.1	1.1	0
2015-10-31	1	861.9	3.4	70	0.5	0.8	5.4
2015-11-01	0	855.3	4.5	66	0	0.6	8.1
2015-11-02	1	847.5	7	68	0	1.5	8.1
2015-11-03	0	848.5	9.2	62	0	1.3	7.7
2015-11-04	2	850.2	8.6	44	0	0.9	0
2015-11-05	1	845.4	8.1	56	0	1.3	0
2015-11-06	3	849.3	5.8	64	0	1.2	0
2015-11-07	1	853.3	4.7	71	4.7	1.3	0
2015-11-08	0	853.4	4.2	81	0	0.8	9
2015-11-09	1	851.8	5.6	75	0	0.9	5.8
2015-11-10	1	850.9	6.8	79	0	0.9	6.6
2015-11-11	0	851.1	8.3	76	0.9	0.9	0
2015-11-12	0	849.5	7.6	76	0.3	0.8	6.9
2015-11-13	1	845.3	7.1	74	0	0.6	7.5
2015-11-14	0	844.8	6.2	63	0	0.9	5.3
2015-11-15	8	848.3	6.9	54	0	0.9	7.2
2015-11-16	4	845.1	7.2	49	0	1.3	7
2015-11-17	3	847.4	8.6	54	0	1.3	6.1
2015-11-18	2	847.5	6.4	73	0	0.8	4.4
2015-11-19	2	849.6	5.7	72	0	1	4.6
2015-11-20	0	848.4	5.9	73	0	0.8	6.5
2015-11-21	0	848.1	6.3	76	0	1	4.5
2015-11-22	2	851.2	6.8	70	0	1.3	4.9
2015-11-23	5	852	6.2	55	0	1.4	0
2015-11-24	0	858.4	2.3	63	0.3	0.9	0
2015-11-25	1	857.4	0.5	71	0	1.1	4.2
2015-11-26	2	853.8	1.1	69	0	0.9	6.7
2015-11-27	0	851.8	1.8	65	0	0.4	6.2
2015-11-28	0	853.1	2	64	0	1	5.9
2015-11-29	2	852.3	1.4	64	0	0.6	6.4
2015-11-30	0	849.3	1.7	60	0	0.8	6.2
2015-12-01	0	852.9	2.2	55	0	1.2	6.1
2015-12-02	0	856.2	0.7	54	0	1	6.6
2015-12-03	4	856.4	-0.9	42	0	0.8	6.5
2015-12-04	0	853.7	-0.7	50	0	0.9	5.8
2015-12-05	0	852.8	-0.6	57	0	0.9	6.3
2015-12-06	1	851.9	0.3	54	0	0.7	6
2015-12-07	4	852.5	0.6	56	0	1	5.9
2015-12-08	1	850.6	1.6	62	0	0.9	3.1
2015-12-09	1	849.9	0.9	66	0	1.1	4.1
2015-12-10	1	847.3	0.4	59	0	0.5	6.1
2015-12-11	4	842.7	2.8	59	0	1	5.6
2015-12-12	1	848.8	0.8	82	3.3	1.4	0
2015-12-13	0	855.4	-1.2	72	2.1	1	2.5
2015-12-14	0	857.2	-2.3	66	0	1	0
2015-12-15	0	859.8	-4	59	0	1.3	6.2
2015-12-16	2	859.1	-5.7	59	0	1.1	6.5
2015-12-17	3	855	-6.1	66	0	1.2	0
2015-12-18	0	856	-5.9	63	0	1.3	5.2
2015-12-19	0	851	-5.3	64	0	1.4	5.7
2015-12-20	1	849	-5.1	63	0	1.1	5.8
2015-12-21	3	848.5	-3.4	66	0	1.5	5.7
2015-12-22	2	851.6	-4.1	63	0	1	5.7
2015-12-23	0	852.1	-3.9	75	0.4	1	1.2
2015-12-24	0	858.8	-4	65	0	1.2	4.7
2015-12-25	0	855.4	-5	59	0	1.1	6.2
2015-12-26	1	852.4	-4.5	55	0	1	6
2015-12-27	3	856.2	-4.7	52	0	1	6.2
2015-12-28	0	859.2	-5.5	52	0	1.1	4.9
2015-12-29	0	859.7	-5	53	0	1.1	5.5
2015-12-30	2	857.8	-4.4	56	0	0.9	5.4
2015-12-31	0	855	-3.8	56	0	0.9	4.9
2016-01-01	0	854.1	-2	54	0	0.7	6.3
2016-01-02	1	851.3	-2.2	52	0	0.8	6.1
2016-01-03	0	852.5	-1.6	49	0	0.8	4.3
2016-01-04	4	851.1	-1.4	52	0	1.1	6
2016-01-05	1	850.2	-2.4	55	0	0.7	6.2
2016-01-06	2	855	-2.7	52	0	1.1	6.3
2016-01-07	5	853.2	-0.3	52	0	1.1	6.3
2016-01-08	3	849.6	-1.8	57	0	1.1	6.3
2016-01-09	1	849.1	-2.2	65	0	0.8	6.3
2016-01-10	2	852.4	-1.6	54	0	1	3.3
2016-01-11	5	848.9	-0.8	66	0	1.5	0.2
2016-01-12	8	853.8	-4.2	62	0.1	1	5.3
2016-01-13	3	852.8	-5	59	0	1.3	6.2
2016-01-14	6	851.2	-5.2	54	0	1.2	6.5
2016-01-15	1	844.5	-4.6	51	0	1.1	6.4
2016-01-16	6	847	-2.9	50	0	0.9	6.5
2016-01-17	5	848.4	-4.4	54	0	1.1	6.2
2016-01-18	4	850	-4.4	49	0	1.4	6.7
2016-01-19	9	848	-3.4	46	0	1.6	5
2016-01-20	11	852.8	-3.6	36	0	1.1	0
2016-01-21	5	850	-5.3	53	0	1.7	6.5
2016-01-22	3	862.6	-9.8	46	0	2.3	4
2016-01-23	4	865.5	-11.4	44	0	1.8	7
2016-01-24	7	866.3	-12.3	46	0	1.2	7.6
2016-01-25	7	858.1	-10.3	44	0	1.1	7.6
2016-01-26	11	850.4	-8.5	41	0	1	7.6
2016-01-27	7	845.9	-6.3	44	0	0.7	6.3
2016-01-28	4	849.2	-5.3	46	0	0.9	6.7
2016-01-29	4	848.3	-3	45	0	0.8	6.9
2016-01-30	5	850.3	-5.4	56	0	1	0
2016-01-31	6	858.6	-6.8	45	0	1.3	7
2016-02-01	9	858	-6.2	47	0	1.2	6.6
2016-02-02	4	852.4	-4.2	48	0	1.1	7.7
2016-02-03	7	852.4	-4.4	53	0	1.3	0
2016-02-04	5	855.7	-4.1	50	0	1	6.8
2016-02-05	1	860.5	-4.5	53	0	1.3	8
2016-02-06	0	860.2	-3.9	43	0	1.3	8.1
2016-02-07	4	855.2	-1.9	37	0	0.8	8.1
2016-02-08	6	849.9	-1.9	34	0	1.1	8.1
2016-02-09	2	846.1	-0.1	34	0	0.7	7.7
2016-02-10	3	839.7	1.3	41	0	0.8	7.5
2016-02-11	2	839.5	3	46	0	1.2	7
2016-02-12	4	850.7	-4.4	70	3.3	1.4	3.2
2016-02-13	2	858.1	-7.1	53	0.4	1.4	7.9
2016-02-14	12	858.6	-5.9	53	0	0.8	6.8
2016-02-15	14	857.9	-5	52	0	1.2	7.2
2016-02-16	10	855.4	-1.7	48	0	0.7	6.3
2016-02-17	12	852.3	-0.6	51	0	0.9	7.6
2016-02-18	4	852.3	-0.6	38	0	1.6	6.6
2016-02-19	2	860	-0.6	29	0	1.4	6.9
2016-02-20	8	852.9	-1.7	28	0	1.3	7.8
2016-02-21	10	848.5	0.9	38	0	0.8	0.9
2016-02-22	12	853.8	0.4	41	0	0.8	7.4
2016-02-23	16	858.6	1.6	46	0	1	7.9
2016-02-24	7	859	2.7	40	0	1.1	7
2016-02-25	4	860.4	3.1	40	0	0.9	7.2
2016-02-26	2	855.6	3.3	33	0	1.1	8.4
2016-02-27	4	853.4	6.1	22	0	1	9.3
2016-02-28	12	857.2	8	22	0	1.3	8
2016-02-29	4	853.3	5.9	31	0	1.1	9.4
2016-03-01	13	852.3	7.2	28	0	1	8
2016-03-02	7	851.9	7	29	0	0.8	9.5
2016-03-03	13	845.9	6.8	25	0	0.7	9.5
2016-03-04	14	851	4.7	31	0	1.8	2.1
2016-03-05	21	849.8	3.7	24	0	1.3	7.7
2016-03-06	29	845.6	5.8	29	0	1	9.2
2016-03-07	47	845.9	8.3	26	0	1.1	9.3
2016-03-08	25	846	7.2	29	0	1.6	9.3
2016-03-09	18	854.8	0.3	35	0	2.9	4.9
2016-03-10	23	855.9	-1.3	56	0.3	1.5	8.9
2016-03-11	37	845.9	6	35	0	1.8	9.3
2016-03-12	41	845.2	4.6	36	0	1.3	0.7
2016-03-13	50	851.2	5.4	46	0	1.2	8.8
2016-03-14	54	844.5	7.2	36	0	1.4	9.5
2016-03-15	35	842.4	8.6	27	0	1.3	9.3
2016-03-16	28	843.4	9.8	40	0	1.1	3.7
2016-03-17	35	844.5	11.7	32	0	1.2	8.4
2016-03-18	23	840.1	13.1	27	0	0.9	10
2016-03-19	9	839	14.6	34	0	1	9.9
2016-03-20	18	842.3	13.4	43	0	1.1	1.8
2016-03-21	24	843	11.9	65	0	1.3	0
2016-03-22	9	850	9.2	71	2.6	0.9	0
2016-03-23	18	856.4	8	66	1	1.6	0.6
2016-03-24	4	856.6	7.4	58	0	1.7	7
2016-03-25	1	855.5	4.9	69	0.4	1.1	5.3
2016-03-26	8	857.3	6	44	0	1.1	10.5
2016-03-27	10	848.9	8.9	31	0	1.1	10.2
2016-03-28	7	850.4	10.5	32	0	1	9.5
2016-03-29	3	849	13	34	0	1.4	7.1
2016-03-30	6	845.2	12.9	36	0	1.1	10.6
2016-03-31	1	841.3	14.9	32	0	0.8	10.2
2016-04-01	0	843	16.4	26	0	1.1	10
2016-04-02	1	845.6	12.6	28	0	1.5	6.7
2016-04-03	1	846.6	11.5	36	0	1.5	10.2
2016-04-04	1	842.9	14.9	35	0	1.4	6.1
2016-04-05	7	844.7	13.5	53	1.9	1.3	0
2016-04-06	2	846.6	12.8	60	0.8	2	5.3
2016-04-07	0	848.5	14.9	40	0	1.3	9.5
2016-04-08	2	849.7	13.3	37	0	1.7	2.5
2016-04-09	0	845.3	12.9	48	0	1.1	10.2
2016-04-10	0	844.1	15.1	36	0	0.7	5.7
2016-04-11	1	842.7	15.1	36	0	1	7.8
2016-04-12	2	844.4	14.6	32	0	1.7	10.2
2016-04-13	1	842.4	14.7	38	0	1.4	7.1
2016-04-14	0	841.4	15.5	38	0	1.2	10.2
2016-04-15	4	847.1	12	53	3.7	2.2	1.6
2016-04-16	0	849.2	7.8	77	1.6	1.5	3.8
2016-04-17	0	851.5	8.9	52	5.4	1.2	10.7
2016-04-18	0	840.7	12.7	44	0	0.7	11.3
2016-04-19	0	844.8	15.7	37	0	1.2	7.5
2016-04-20	5	848.3	14	34	0	1.1	8.5
2016-04-21	0	846.8	15.1	28	0	1.3	10.3
2016-04-22	0	844.2	15.4	34	0	1.2	0
2016-04-23	0	844.7	13.1	59	1.7	1.4	7.1
2016-04-24	2	842.3	14.9	46	0	1.3	11.3
2016-04-25	3	842.5	16.9	42	0	1.4	4.1
2016-04-26	0	850	12.5	55	1.4	1.2	2.8
2016-04-27	3	848.2	13.9	46	0	0.9	11.8
2016-04-28	0	845.8	17.3	25	0	1.3	9.5
2016-04-29	1	844.2	19.1	28	0	1	11.1
2016-04-30	0	841.7	19.8	31	0	1.2	8.2
2016-05-01	0	842	14.9	45	0	2.3	10.7
2016-05-02	1	850.7	10.5	50	6.5	1.2	10.5
2016-05-03	0	843.9	16.3	40	0	1.2	11.7
2016-05-04	0	838.4	20.8	32	0	1.1	11.7
2016-05-05	1	843.2	21.5	27	0	1.3	11.8
2016-05-06	1	847.9	14.2	33	0	1.4	0
2016-05-07	0	846.7	15.4	46	0	1	11.4
2016-05-08	0	845.1	18.3	37	0	1.5	3.2
2016-05-09	0	848.2	18.7	38	0	1.2	10.1
2016-05-10	0	843.2	20.4	31	0	0.9	12.3
2016-05-11	0	838.4	21.8	27	0	2.3	11.5
2016-05-12	0	851.8	11.2	41	0	2	0
2016-05-13	2	845.2	14.4	32	0	1.6	4.1
2016-05-14	0	854.7	10.5	62	13.5	1.2	2.3
2016-05-15	1	853.6	13.5	32	0	1.1	12.2
2016-05-16	0	843.9	18.4	30	0	1.3	10.4
2016-05-17	0	841.5	18.4	48	0	1.7	6.2
2016-05-18	0	841.4	20.1	41	0	1.2	10.1
2016-05-19	3	841.6	23.3	33	0	1.7	9.9
2016-05-20	0	845.7	19.3	34	0	2.7	7.1
2016-05-21	0	851.2	10.9	80	12.1	1.4	0
2016-05-22	2	852.4	10	80	1.7	1.1	0
2016-05-23	1	849.9	12.9	68	1.7	1.2	12.5
2016-05-24	2	841.4	16.5	57	0	1.4	8.8
2016-05-25	1	849.6	11.1	68	17.6	1.2	0
2016-05-26	0	848.2	14.3	51	0	1.7	0.5
2016-05-27	0	843.6	16.6	49	0	1.5	11.1
2016-05-28	0	844	18.8	48	0	0.9	6.9
2016-05-29	0	842.7	20.8	44	0	0.9	12.3
2016-05-30	0	838.1	22.9	41	0	1.2	6.8
2016-05-31	0	840.8	23	47	0	1.6	7.7
2016-06-01	0	843.6	18.8	61	2.1	1.3	0
2016-06-02	0	844	19.3	58	0.1	0.8	8.2
2016-06-03	1	843	21	40	0	1.5	8.2
2016-06-04	0	846	21.4	38	0.7	1.7	5.6
2016-06-05	1	845.5	22.4	36	0	0.9	12.5
2016-06-06	0	847.2	20	48	2.1	1.2	3
2016-06-07	0	847.1	21.9	47	0	1.5	11.1
2016-06-08	0	846	22.3	47	3.5	1.4	10.8
2016-06-09	0	844.9	21	47	0.8	1.4	6
2016-06-10	0	844.4	21.6	47	0	1.3	10.7
2016-06-11	0	844.8	21.7	46	3.9	1.4	4.7
2016-06-12	0	843.2	21.2	53	0.1	1.1	10.8
2016-06-13	0	840.2	24.2	33	0	1.5	10.1
2016-06-14	3	844.4	22.3	30	0	2	6.9
2016-06-15	1	847.6	20.7	29	0.3	1.8	10.9
2016-06-16	0	840.4	22.7	29	0	1	12.8
2016-06-17	0	836.3	24.6	27	0	1.4	9.5
2016-06-18	0	840.1	25.1	32	0	0.7	3.5
2016-06-19	0	841	27.6	36	0	1.1	10.5
2016-06-20	0	844.4	21.5	57	1.4	1.2	0
2016-06-21	3	844.3	22.6	54	0	1.3	10.9
2016-06-22	1	842.5	22.2	51	0	1.3	3.1
2016-06-23	0	845.5	20.1	66	7.7	1	5.8
2016-06-24	0	847.2	19.6	59	0	1.2	0
2016-06-25	0	845.7	22.1	52	0	1.5	9.7
2016-06-26	1	846.7	20.4	60	1.7	1.2	6
2016-06-27	0	844.5	21.1	51	0	1	10.1
2016-06-28	0	844.5	22.5	44	0	1.3	12
2016-06-29	0	842.3	24.8	38	0	1.1	8.8
2016-06-30	0	842.3	26.3	39	0	1.2	6.3
2016-07-01	1	842.3	24.6	33	0	0.9	7.2
2016-07-02	0	839.8	25	35	0	1.1	11.4
2016-07-03	0	837.7	27.9	29	0	1.1	12.1
2016-07-04	0	837	28.1	36	0	1.5	12.3
2016-07-05	1	838.7	26.9	43	0	2.4	12
2016-07-06	0	839.1	26.2	48	0	2.1	10.1
2016-07-07	1	837.8	27.2	49	0	2	7.4
2016-07-08	0	838	27.3	51	0	1	5.5
2016-07-09	0	839.4	26.5	62	1.5	1.3	1.9
2016-07-10	0	841.5	21.7	80	8	1.3	0
2016-07-11	0	844.7	19.2	82	4.1	1.1	0
2016-07-12	0	844.5	23	62	0.9	1	10.3
2016-07-13	0	845.5	19.9	70	4.6	1.4	0
2016-07-14	0	844.5	21.7	59	0.2	1.4	9.7
2016-07-15	0	841	22.8	46	0	0.9	12.4
2016-07-16	0	843.1	25.5	37	0	1.5	11.9
2016-07-17	0	840.9	24.8	44	0	1.4	2.9
2016-07-18	1	841.1	20	76	37.3	1.2	3.4
2016-07-19	1	841	23.4	57	0	1	12.5
2016-07-20	3	839.2	24.5	48	0	1.6	12.3
2016-07-21	0	842	23.2	57	0.8	1.5	7
2016-07-22	0	843.1	24.1	60	1.1	1.4	10.8
2016-07-23	0	840	24.3	53	0	1.4	11.1
2016-07-24	0	844	20.8	72	3.5	2	7.4
2016-07-25	1	848.3	20.8	68	0	1.2	0
2016-07-26	0	847.7	22.2	65	1.5	1	9.9
2016-07-27	1	846.3	23.8	49	0	1.3	10.9
2016-07-28	0	843.7	24.7	44	0	1.2	12.4
2016-07-29	0	841	26.5	42	0	0.9	12.5
2016-07-30	0	841.3	27.6	46	0	1.4	12.4
2016-07-31	1	842.1	27.5	44	0	1.9	12
2016-08-01	0	841.8	27	47	0	1.7	11.8
2016-08-02	0	841.9	26.9	48	0	1.7	9.4
2016-08-03	0	842.3	27.4	48	0	1.9	11.3
2016-08-04	0	843	27.8	46	0	2.1	10.9
2016-08-05	0	844.3	28.3	42	0	1.7	12.2
2016-08-06	0	844.7	27.7	36	0	1.3	11
2016-08-07	0	843	27.7	36	0	1.3	10.9
2016-08-08	1	840.8	29	37	0	1.7	11.9
2016-08-09	0	839.1	28.3	44	0	1.9	11.4
2016-08-10	1	843.4	27.4	41	0	2.3	6
2016-08-11	0	843.4	27.7	44	0	1.4	8.2
2016-08-12	0	843.1	27.4	41	0	1.2	5.5
2016-08-13	0	841.8	28.1	41	0	1.5	9.8
2016-08-14	0	841.5	26.4	60	5.3	1.5	2.9
2016-08-15	0	843.4	21.5	72	11.3	1.2	0
2016-08-16	0	837.6	25.6	65	0	1.1	11
2016-08-17	0	835.3	27.9	55	0	1.4	11.2
2016-08-18	0	841.8	24.9	60	0	1.9	1.5
2016-08-19	0	844.2	25.1	55	0	1.8	8.8
2016-08-20	1	844.3	26.5	53	0	1.4	7.1
2016-08-21	2	841.5	27.9	52	0	0.9	10.4
2016-08-22	0	842.5	27.9	54	0	1.5	3.3
2016-08-23	1	845.5	23.2	73	17	1.1	0
2016-08-24	0	846.1	21	82	4	0.7	0
2016-08-25	0	853.7	16.6	76	8	1.2	0
2016-08-26	0	852.6	18.8	60	0	0.7	4.3
2016-08-27	1	851.5	20.7	64	0	1.2	7.4
2016-08-28	0	846.9	21.8	55	0	0.9	8.5
2016-08-29	0	846.1	19.4	69	2.7	1.2	0
2016-08-30	0	847.1	20	59	0.2	1.3	5.8
2016-08-31	0	844.9	20.5	56	0	1.2	1.3
2016-09-01	0	844	20.2	47	0	1.3	9.3
2016-09-02	1	844.1	19.4	52	0	1	0
2016-09-03	0	845.8	19	61	0	0.8	4.9
2016-09-04	0	847.8	19.8	56	0	1	9.7
2016-09-05	0	848	19.5	53	0	1	0
2016-09-06	0	849.6	17.4	62	9.1	1	10.2
2016-09-07	0	847	17.8	56	0	0.9	7.3
2016-09-08	0	845.6	19.8	49	0	1.1	9.6
2016-09-09	0	850.9	18	58	2.2	1.8	6.7
2016-09-10	0	850.8	18.1	53	0	1.2	6.8
2016-09-11	1	848.8	18.9	45	0	0.8	10.3
2016-09-12	0	850.4	18.3	62	4.8	1.6	8.5
2016-09-13	1	849.6	18.2	60	0	1.2	10.2
2016-09-14	2	849.2	19.1	61	0	1.1	3.6
2016-09-15	1	848.8	18.6	63	0	1.3	10.1
2016-09-16	0	846.2	20.1	55	0	0.8	8
2016-09-17	0	848.8	20.1	57	0	1.4	4.9
2016-09-18	0	852.8	17.2	72	1.9	1.2	0.5
2016-09-19	1	852.8	16.4	69	0	0.9	8
2016-09-20	2	852.4	17.6	58	0.2	1.3	8.3
2016-09-21	1	850.9	17.1	56	0	0.8	10.4
2016-09-22	0	849.5	17.3	56	0	1.4	4.1
2016-09-23	2	848.2	16.7	60	0	0.8	7.4
2016-09-24	0	845.3	18.2	52	0	0.9	1.4
2016-09-25	0	843.1	17.6	55	0	0.9	10.3
2016-09-26	2	847.5	20.1	54	0.7	1	7.5
2016-09-27	1	854.2	15	71	7	1	0
2016-09-28	1	851.2	16.3	73	0	0.9	10
2016-09-29	0	849.2	16.1	71	0	0.9	3.5
2016-09-30	0	847.8	16.5	63	0	0.9	7.7
2016-10-01	0	848.8	18.1	53	0	0.8	9.9
2016-10-02	0	848.2	17.4	48	0	0.6	9.8
2016-10-03	0	841.9	18.1	44	0	1.5	9.2
2016-10-04	0	854.2	13.1	58	6.2	1.4	2.3
2016-10-05	0	850.4	13.1	62	0	1.2	7.2
2016-10-06	0	847.9	14.5	71	1.5	0.8	3.3
2016-10-07	0	853.9	12.9	48	0.2	0.8	1
2016-10-08	1	851.1	11.8	62	0	0.8	7.1
2016-10-09	0	852	10.6	80	7.9	1.1	0
2016-10-10	0	849.8	10.6	78	0	0.8	1
2016-10-11	0	851.7	12.6	77	0	1.2	0
2016-10-12	3	853.1	12.1	75	0	0.6	1.1
2016-10-13	0	849.1	14.1	62	0	1.5	8.3
2016-10-14	1	847.3	12.8	71	0	1.1	0
2016-10-15	0	848.1	13.3	70	0	0.6	8.2
2016-10-16	4	856.3	11.6	59	0.5	1.2	0
2016-10-17	1	850.7	10.2	67	0	0.7	8.2
2016-10-18	2	848.7	10.7	64	0	0.7	7.8
2016-10-19	1	846.7	12.6	67	0	0.9	4.8
2016-10-20	1	843.1	13.1	67	0	1.3	7.4
2016-10-21	2	848.8	13.5	38	0	2.3	7.8
2016-10-22	1	851.5	7.8	79	9.2	1	0
2016-10-23	0	847.2	6.8	87	0	0.7	0
2016-10-24	1	848	9.2	82	7.7	0.7	0.9
2016-10-25	0	846.1	10.5	72	0	0.7	0.4
2016-10-26	3	848.5	11.1	74	0.3	0.8	0
2016-10-27	4	856.5	4.1	77	4.5	1.9	0
2016-10-28	3	860.8	2.5	71	0.2	1.2	0
2016-10-29	0	856	5	76	0	0.9	8
2016-10-30	0	853.9	4.7	73	0	1.3	5.8
2016-10-31	0	856.6	4.9	64	0	1.1	7.8
2016-11-01	1	856.7	7	70	0	0.7	6.9
2016-11-02	0	856.6	6.2	73	0	0.6	6.3
2016-11-03	0	853	6.7	76	0	0.7	7.2
2016-11-04	0	846.5	7.3	76	0	0.9	7.8
2016-11-05	1	844.7	6.9	75	0	0.5	7.8
2016-11-06	1	852.1	8.8	49	0	1	0
2016-11-07	1	861.1	6.1	40	0	1.2	4.9
2016-11-08	2	857.9	3.6	56	0	0.9	2.1
2016-11-09	0	853.6	4.7	56	0	1	7.8
2016-11-10	3	851.5	5.1	41	0	0.8	6.6
2016-11-11	2	847.7	4.1	51	0	0.6	7.8
2016-11-12	0	849.2	3.5	57	0	0.7	6.5
2016-11-13	1	848.9	4.3	60	0	0.9	6.9
2016-11-14	2	853.2	5.5	51	0	0.7	7.2
2016-11-15	4	848	4	58	0	0.7	5.6
2016-11-16	2	850.5	4.3	61	0	0.6	6.8
2016-11-17	1	847.3	5.6	57	0	0.5	7
2016-11-18	0	845.1	6.2	52	0	0.7	6.1
2016-11-19	0	849.9	5.4	43	0	0.8	5.9
2016-11-20	3	846.3	4.1	54	0	0.8	6.4
2016-11-21	2	853	-0.3	42	0	1.7	0
2016-11-22	0	857.7	-3.3	39	0	1.4	1.3
2016-11-23	0	857.6	-2.5	39	0	0.9	6.8
2016-11-24	0	850.9	0.8	37	0	0.8	5.4
2016-11-25	1	854.6	-0.4	36	0	1.2	0
2016-11-26	1	853.6	-0.7	50	0	1	6.4
2016-11-27	4	851.8	-0.2	49	0	1	5.5
2016-11-28	2	854.3	1.3	53	0	1.1	3.2
2016-11-29	5	859.2	1.8	38	0	0.9	5
2016-11-30	5	858.1	-0.6	52	0	1	6.5
2016-12-01	2	856	-0.4	47	0	0.8	6.3
2016-12-02	2	854.8	-0.9	64	0	0.9	0
2016-12-03	3	854.9	0.3	61	0	0.8	6.4
2016-12-04	2	850.3	0.7	52	0	0.9	5.5
2016-12-05	6	858.9	1	47	0	0.9	6.8
2016-12-06	2	855.4	0.3	51	0	0.7	6.6
2016-12-07	1	854	1.5	52	0	0.8	6.4
2016-12-08	1	847.4	2.4	53	0	0.8	6.2
2016-12-09	3	848.6	1.5	53	0	0.8	5.3
2016-12-10	1	847.1	1.1	55	0	0.6	2.8
2016-12-11	7	841.8	1	65	0	0.5	6.5
2016-12-12	8	850.1	1.1	55	0	1	0
2016-12-13	3	852.6	0.2	57	0	0.9	6.5
2016-12-14	3	857.4	-1.6	57	0	1.1	6
2016-12-15	0	859.9	-2	57	0	0.8	6
2016-12-16	0	852	-2	59	0	0.9	6.3
2016-12-17	1	850.1	-1.8	58	0	0.9	5.9
2016-12-18	7	849.4	-2.2	57	0	0.6	6.2
2016-12-19	4	849	0.1	53	0	0.5	5.5
2016-12-20	6	849.6	0.8	55	0	1.2	3.9
2016-12-21	3	858.2	-0.9	47	0	0.8	6.4
2016-12-22	4	853.8	-2.1	53	0	0.6	6.1
2016-12-23	3	849.2	-0.5	48	0	0.8	4.3
2016-12-24	2	844.7	-1	63	0	1.1	5.4
2016-12-25	2	854.2	-0.5	54	0	1.2	0
2016-12-26	4	860	-2	55	0	1.3	6.2
2016-12-27	6	854.9	-4.1	55	0	1	6.4
2016-12-28	2	855	-3.1	40	0	1.2	6.3
2016-12-29	1	853.9	-3.6	36	0	0.9	6.3
2016-12-30	6	852.1	-3.1	41	0	0.9	6.2
2016-12-31	6	853.5	-3.5	50	0	1	5.1
2017-01-01	7	852.7	0.1	44	0.1	1	1.1
2017-01-02	2	854	-1.7	61	0	1	5.5
2017-01-03	4	850.3	-0.1	56	0	0.9	6.2
2017-01-04	3	846.8	0.1	58	0	0.9	6.2
2017-01-05	3	846.7	-0.9	58	0	0.8	5.9
2017-01-06	3	850.1	-0.2	39	0	1.1	0
2017-01-07	14	850.8	-3.9	49	0	0.9	6.2
2017-01-08	7	851.5	-3.8	44	0	1.1	6.4
2017-01-09	4	851.5	-2.6	36	0	1.7	0
2017-01-10	5	854.9	-3.7	43	0	1.6	0
2017-01-11	5	855.6	-4.6	57	0	1	3
2017-01-12	4	853	-5	50	0	1.2	6.4
2017-01-13	0	848.4	-4	48	0	0.9	6.3
2017-01-14	3	847.8	-2.9	46	0	0.8	6.2
2017-01-15	1	850.8	-1.6	33	0	1.2	6.3
2017-01-16	3	852.8	-2.2	30	0	1	0
2017-01-17	5	851	-2	33	0	1.1	6.1
2017-01-18	5	852	-2.7	38	0	1.2	5.8
2017-01-19	0	858.4	-5.2	34	0	1.7	6.6
2017-01-20	1	855	-4.4	33	0	0.8	5.4
2017-01-21	4	856.7	-2.8	26	0	0.8	7.4
2017-01-22	3	857.3	-3.5	31	0	0.7	7
2017-01-23	5	853.3	-2.8	28	0	0.8	5.4
2017-01-24	4	853.5	0	28	0	0.7	7.8
2017-01-25	5	851.2	1.2	35	0	1.4	7
2017-01-26	0	857.5	1.2	27	0	1.5	5.7
2017-01-27	0	846.3	-0.2	29	0	1	7.4
2017-01-28	0	846.9	-0.1	30	0	1.1	3.6
2017-01-29	4	851.6	-1.1	34	0	0.8	7.3
2017-01-30	1	849.7	-1.5	36	0	1.4	7.4
2017-01-31	0	850	-0.6	29	0	1.3	6.4
2017-02-01	3	851.7	0.4	40	0	1.2	4.3
2017-02-02	4	848.1	1.9	54	0	1.1	7.1
2017-02-03	0	847.9	1	53	0	1.1	4.3
2017-02-04	0	845.7	2.1	43	0	1	8.1
2017-02-05	0	843.2	2	44	0	1	0
2017-02-06	4	844.6	1.1	57	0	1.6	0
2017-02-07	1	853.8	-0.9	47	0	1.9	3.2
2017-02-08	0	857.7	-2.5	61	0.3	1.3	3.5
2017-02-09	1	854.4	-1.8	52	0	1.3	6.9
2017-02-10	1	855.7	-0.9	35	0	1.3	1.7
2017-02-11	0	854.5	-1.5	39	0	0.7	7.9
2017-02-12	2	851.5	0.6	43	0	0.8	8
2017-02-13	1	853.7	2.8	42	0	1.1	7.4
2017-02-14	4	855.3	3	50	0	1	8.1
2017-02-15	1	847.3	6.2	34	0	0.8	8.1
2017-02-16	1	848.4	5.8	21	0	1.7	6.8
2017-02-17	3	854	3.4	34	0	1.2	7.9
2017-02-18	1	850.4	4.5	36	0	0.8	8
2017-02-19	2	839.9	5.4	32	0	0.7	6.1
2017-02-20	0	840.9	5.8	39	0	1.9	4.9
2017-02-21	2	852.2	-1.2	59	5.7	1.4	5.9
2017-02-22	1	854.3	1.3	44	0	1.2	3.1
2017-02-23	0	854	0.2	52	0	0.8	7.4
2017-02-24	0	853.7	1.5	50	0	1	7
2017-02-25	0	852.3	2.6	33	0	0.8	8
2017-02-26	0	852.2	3.8	41	0	1	8.3
2017-02-27	3	850.3	3.5	41	0	0.7	7.8
2017-02-28	0	852.7	5.7	33	0	1.2	5
2017-03-01	1	857.5	3.8	25	0	1	9.7
2017-03-02	0	847.2	4.1	27	0	0.8	8.5
2017-03-03	0	845.1	4.3	26	0	0.7	8.5
2017-03-04	0	846.2	4.3	49	1.2	1.3	0
2017-03-05	1	852.1	4.3	50	0	1.7	4.1
2017-03-06	4	850.4	3.3	49	0	1.3	8.9
2017-03-07	1	851.7	3.8	28	0	1.3	1.6
2017-03-08	1	848	3.6	38	0	1	9.5
2017-03-09	1	843.8	4.4	38	0	1	2.4
2017-03-10	3	844.2	5.1	58	0	1.1	0
2017-03-11	3	849.7	3.3	62	0.1	1.1	0
2017-03-12	2	850	1.1	82	8.4	0.9	0
2017-03-13	4	850.9	0.9	74	1.7	0.7	0.7
2017-03-14	1	848	1.7	66	0	1.1	1.6
2017-03-15	3	846.8	4.5	63	0	0.9	1.4
2017-03-16	2	844.4	6.4	59	0	1	8
2017-03-17	2	848.9	5.1	71	0.4	0.8	0
2017-03-18	0	846.7	5.8	66	0	1.6	0
2017-03-19	2	845.2	8	63	0.6	1.6	5.8
2017-03-20	8	846.9	8.9	53	0	1.1	9.6
2017-03-21	5	843.2	9.9	48	0	2	8
2017-03-22	0	839.4	9.8	60	0	1.3	8.8
2017-03-23	0	847	5.1	66	1.2	1.8	0
2017-03-24	1	854.9	4.7	48	0	1.4	6.7
2017-03-25	1	855.6	6.3	26	0	1.5	9.3
2017-03-26	1	853.2	7.1	28	0	1.2	10.3
2017-03-27	3	847.2	10.4	26	0	0.7	10.2
2017-03-28	3	848.8	12.4	17	0	1.8	9.4
2017-03-29	6	849.4	9.6	38	0	1.9	4.7
2017-03-30	3	855.7	9.2	47	0	1.5	9.1
2017-03-31	1	855.2	10.9	34	0	1.9	7.9
2017-04-01	0	850.1	11	29	0	1.3	10.4
2017-04-02	0	846.1	13.3	40	0	1.8	6.4
2017-04-03	0	844.3	11.4	65	1	1.3	0.6
2017-04-04	0	843.2	12.6	62	0	1.5	9.8
2017-04-05	1	839.9	15.3	36	0	0.8	10.3
2017-04-06	0	837.5	16.8	43	0	1.7	8.9
2017-04-07	0	842.9	13	46	0.3	1	0
2017-04-08	4	848.1	7.3	77	0.2	1.4	0
2017-04-09	0	847.7	7.5	83	0.3	1.1	0
2017-04-10	5	848.6	7.9	74	2	1.1	0
2017-04-11	1	851.1	8.5	64	0.5	0.9	4.2
2017-04-12	3	849.8	9.9	56	0	1.2	7
2017-04-13	2	846.7	13.1	42	0	1.4	9.7
2017-04-14	0	843.4	14.4	32	0	1.5	9.5
2017-04-15	1	849.1	10.9	60	4.6	1.2	0
2017-04-16	2	852.6	11.6	57	0	1.2	6.3
2017-04-17	2	847.3	14.3	42	0	1.4	10.7
2017-04-18	5	842.5	17.6	32	0	1.5	6.4
2017-04-19	2	848.6	9.5	55	1.9	1.7	0
2017-04-20	1	851.4	9.3	47	0	1.4	8.8
2017-04-21	0	849.8	10.8	23	0	0.9	8.6
2017-04-22	0	845.4	14.5	23	0	1.2	10
2017-04-23	2	844.1	17.3	18	0	1.3	11.6
2017-04-24	0	844.7	17.3	21	0	1.3	9.3
2017-04-25	2	850.5	15.6	33	0.1	1.8	6.1
2017-04-26	1	852.5	14	38	0	1.2	0
2017-04-27	2	852.2	13.6	44	0	1.1	10.8
2017-04-28	0	848.3	15.5	31	0	1.2	11.5
2017-04-29	1	843.6	17.6	27	0	1.1	10.6
2017-04-30	2	845.3	18.3	31	0	1.7	3.3
2017-05-01	0	841.8	17.3	38	0	1.2	11.3
2017-05-02	0	843.6	14.4	66	4.7	1.6	0
2017-05-03	0	852.8	10.4	63	2.2	2.1	4.9
2017-05-04	0	849.2	14.1	45	0	1.4	11.1
2017-05-05	0	856	12	25	0	1.7	0
2017-05-06	1	851.3	13.1	30	0	1.7	11.5
2017-05-07	0	848.5	16.1	33	0	1.2	5.1
2017-05-08	4	846.8	16.3	35	0	0.9	11.4
2017-05-09	0	846.3	19.3	23	0	1.2	10.5
2017-05-10	1	849.6	16.6	37	0	0.9	0
2017-05-11	0	851.5	18.7	29	0	1.1	11.3
2017-05-12	1	846.8	20.5	20	0	1	12.1
2017-05-13	0	846	18.3	26	0	0.6	0
2017-05-14	1	851.4	14.4	53	7.1	1.3	9.5
2017-05-15	7	852.8	14.3	57	5.4	1	10.8
2017-05-16	1	848.6	17.7	41	0	1.3	11.8
2017-05-17	3	843.8	18	41	0.1	1.1	7.8
2017-05-18	1	844.1	19.9	47	5.3	1.3	12
2017-05-19	1	841	21.4	38	0	1	11.7
2017-05-20	1	840.9	22.7	40	0	1.5	9.9
2017-05-21	0	843.8	22.6	35	0	1.7	6.4
2017-05-22	3	851.6	14	65	10.6	1	3.6
2017-05-23	1	850.3	16.8	55	0	1.3	10
2017-05-24	0	851	18.7	39	0	1.3	4.2
2017-05-25	0	852.4	17.2	43	0	1.3	3.2
2017-05-26	0	849	18.5	36	0	1.4	11.2
2017-05-27	0	846.4	20.9	28	0	1.2	12.3
2017-05-28	1	842.7	23.4	24	0	1	6.8
2017-05-29	0	842.3	24.2	32	0	1.3	7.5
2017-05-30	0	843.8	22.8	29	0	1.2	11
2017-05-31	0	841.3	21.4	36	0.5	1	0
2017-06-01	2	841.6	22.8	37	0	1.3	8.1
2017-06-02	1	840	20.9	40	0.1	1.1	0
2017-06-03	1	844.8	17.1	72	3.1	1	0
2017-06-04	1	843.8	14.3	95	21.4	0.6	0
2017-06-05	1	844	15.1	77	8	0.9	7
2017-06-06	0	846.7	18.7	60	0.1	1.1	12
2017-06-07	0	845.8	18.9	61	4.6	1.2	9.4
2017-06-08	0	844.6	20.4	53	0.3	1.1	10.1
2017-06-09	3	845.4	17.9	72	20.9	0.9	2.5
2017-06-10	2	845.9	18.7	55	0	1.4	10.8
2017-06-11	0	843.6	21.8	39	0	1	7.4
2017-06-12	0	844.3	22.3	42	0	1.3	11.6
2017-06-13	0	844.8	22.4	44	0	1.4	3.1
2017-06-14	0	846	20.9	58	0	1.3	1.8
2017-06-15	0	846.7	20.8	59	0	1.4	4.9
2017-06-16	0	843.8	22.3	48	0	1.3	12.6
2017-06-17	1	841.1	24.4	38	0	1.2	4.6
2017-06-18	1	842.1	24.2	41	0	0.7	7.1
2017-06-19	0	843.4	22	49	0.2	1	7.6
2017-06-20	1	841.2	22.5	50	0	2	11.9
2017-06-21	0	840.6	21	58	4.5	1.5	10.2
2017-06-22	1	842	23.2	45	0	1.3	12.7
2017-06-23	0	844.8	21.8	33	0	1.5	1.7
2017-06-24	0	846.1	20.5	36	0	1.1	10.2
2017-06-25	0	845	22.3	31	0	1.1	12.8
2017-06-26	0	843.4	23.9	32	0	1.6	12.2
2017-06-27	0	842	25.4	37	0	1.4	8.6
2017-06-28	0	843.2	23.7	47	0.6	1.1	8.6
2017-06-29	0	842.5	22.5	48	0	1.3	11.6
2017-06-30	0	840.7	24.7	36	0	1.5	12.4
2017-07-01	1	838.6	26.6	35	0	1.5	12.5
2017-07-02	0	840.8	25.9	39	0	1.7	10.7
2017-07-03	0	845.8	22.4	46	0	1.9	1.8
2017-07-04	0	843	21.6	58	0.9	0.9	9.1
2017-07-05	0	843.7	20.3	74	8.7	0.9	0
2017-07-06	0	843.6	22.3	51	0	1	12.5
2017-07-07	0	843.2	25.3	39	0	0.9	11.6
2017-07-08	0	843.8	25.1	34	0	1	3.8
2017-07-09	0	844.6	27.4	28	0	1.6	11.7
2017-07-10	1	843.4	27.7	26	0	1.3	12.4
2017-07-11	0	842.2	29.1	22	0	1.4	12.7
2017-07-12	0	839.6	28.9	27	0	1.1	12.6
2017-07-13	1	837.8	29.2	38	0	1.6	12.4
2017-07-14	0	839.4	28.3	39	0.2	1.6	8.3
2017-07-15	0	841.8	28	35	0	0.9	12.3
2017-07-16	0	842.4	27.5	39	0	1.8	12.5
2017-07-17	0	840.9	28.4	43	0	2	12
2017-07-18	1	841	29.4	41	0	1.4	12.3
2017-07-19	0	839.4	30.8	33	0	1.6	10.8
2017-07-20	0	841.6	29.5	38	0	2.1	8.2
2017-07-21	0	840.8	30.4	37	0	1.5	12.1
2017-07-22	0	843.6	27.9	42	0	1.9	5.9
2017-07-23	0	842.9	27.3	44	0	1.9	2.1
2017-07-24	0	843.3	24.6	50	0.2	1.9	7.2
2017-07-25	0	839.8	25.7	63	4.4	1.1	9.7
2017-07-26	0	842.6	22.9	64	0.4	1.2	0
2017-07-27	1	847.3	17.9	85	17.9	1.3	0
2017-07-28	0	847.8	20.1	72	2.3	1.6	7.4
2017-07-29	0	845.5	23.6	62	0	0.9	9.6
2017-07-30	1	842.1	25.5	49	0	1.1	11.6
2017-07-31	0	839.5	26.9	42	0	1.7	10.7
2017-08-01	1	843.9	21.9	62	3.3	1.3	0
2017-08-02	0	842.7	24.3	53	0	0.8	12.3
2017-08-03	0	839.7	25.9	42	0	1.3	10.8
2017-08-04	0	843	23	64	8.5	1.1	9.7
2017-08-05	0	842.8	23.4	73	9.4	0.8	6.1
2017-08-06	0	844.4	22.5	81	7.3	1	0
2017-08-07	0	846.6	21.1	68	1.5	0.9	3.3
2017-08-08	1	845.9	21.2	64	2.6	1.1	6.7
2017-08-09	0	844.1	22.1	53	0	1.6	9.8
2017-08-10	0	840.8	24	40	0	1.1	11.6
2017-08-11	0	841.4	23.9	41	0	1.2	8.1
2017-08-12	0	842.6	23.2	50	0	1.3	5.5
2017-08-13	0	844.7	21.9	66	42.1	1.1	12
2017-08-14	0	843.8	23.8	48	0	0.9	10.8
2017-08-15	0	843	25.1	41	0	0.9	11.9
2017-08-16	0	841.4	25.5	45	0	1.3	11.2
2017-08-17	0	840.3	25.2	49	0	1.5	5.9
2017-08-18	0	840.6	25.6	59	0.1	0.4	5.5
2017-08-19	1	842.5	25.7	58	0	1.9	5.8
2017-08-20	2	848.1	17.6	81	15.5	1.1	0
2017-08-21	1	845	17.2	87	2.2	0.7	0
2017-08-22	0	847.2	17.2	85	10.6	0.8	0
2017-08-23	0	851.4	16.6	84	9.1	1	0.4
2017-08-24	0	852.1	15.9	88	0.1	0.8	0.9
2017-08-25	0	850.8	15.8	96	9	0.5	0
2017-08-26	0	845.3	16.8	85	2.9	1.2	0
2017-08-27	0	847.2	17.2	85	2.4	0.9	0
2017-08-28	0	852.3	14.9	85	2.3	1.4	0
2017-08-29	0	850.9	15.7	79	0.3	0.9	0
2017-08-30	1	849.6	16.8	81	0	0.9	3.7
2017-08-31	1	847.1	19.9	75	0	1.1	10
2017-09-01	0	846.1	17.9	75	3.2	0.9	2.6
2017-09-02	0	845.2	19.4	64	0	1.1	8.2
2017-09-03	0	845.1	21.1	53	0	1.1	7
2017-09-04	0	847.2	18.9	54	0	0.9	1.7
2017-09-05	1	851.1	16.8	59	0.3	1.1	4.3
2017-09-06	2	848.9	18.2	59	0	0.8	10.1
2017-09-07	2	845.6	18.2	60	0	0.6	6
2017-09-08	0	844.8	21.3	53	0.4	0.9	8.9
2017-09-09	0	847.4	19.4	55	0	1.3	0
2017-09-10	0	850.8	18	56	0	1.1	10.2
2017-09-11	0	846.7	18.8	53	0	1	10.2
2017-09-12	1	846.5	20	61	0	1.5	10.3
2017-09-13	0	848.1	20.4	60	0	0.8	1.2
2017-09-14	0	851.2	18.2	68	0.9	0.9	0
2017-09-15	1	849	18.9	70	0	1.4	9.8
2017-09-16	0	851	18.8	73	7.2	0.8	2.2
2017-09-17	1	848.7	20	62	0	1.2	7.3
2017-09-18	2	849.8	17.3	72	4	1.2	0
2017-09-19	0	851.7	14.9	81	2.1	0.9	1.3
2017-09-20	1	849.2	16	77	0	1.2	7.5
2017-09-21	3	848.1	17.4	66	0	0.9	8.4
2017-09-22	0	847.2	16.9	68	0.1	1.2	8.3
2017-09-23	0	845.7	17.8	68	0	1.5	4.9
2017-09-24	0	844.2	17.9	72	0	1.2	2.5
2017-09-25	0	844.7	20	63	0	1.3	5.8
2017-09-26	0	851.8	14.3	67	0.1	1.1	0
2017-09-27	0	852.4	16.4	58	0	0.9	9
2017-09-28	2	848	15.7	57	0	0.8	9.7
2017-09-29	1	846.6	18.9	49	0	1.3	9.7
2017-09-30	0	843.8	18.8	58	0	0.9	5.4
2017-10-01	0	846.6	19	49	0	0.8	9
2017-10-02	0	854.2	12.8	46	0.1	1.8	0
2017-10-03	0	855.8	11.2	74	3.5	0.8	2.5
2017-10-04	0	850.8	14.2	68	0	1	9.7
2017-10-05	0	845.8	15.1	71	0	1.1	9.7
2017-10-06	0	846.1	14.2	70	0	1.4	4.5
2017-10-07	0	847.4	16.7	66	0	0.9	8
2017-10-08	0	853.1	8.7	84	6.4	1.4	0
2017-10-09	2	858.6	2.4	86	8.6	1.1	0
2017-10-10	6	858.1	4.9	82	0.8	1.2	6.4
2017-10-11	1	854.4	7.3	79	0.1	1	1.1
2017-10-12	0	854	7.7	76	0	0.7	9.3
2017-10-13	2	850.8	8.2	87	4.4	0.6	0
2017-10-14	0	852.3	9.2	81	0	0.5	6
2017-10-15	1	853.8	11.4	85	0.2	0.5	0.8
2017-10-16	0	852.8	11.1	78	0	1.1	0.8
2017-10-17	0	851.1	11.9	69	1.7	1.2	3
2017-10-18	4	853.1	11.8	76	0	0.5	2.2
2017-10-19	1	849.8	10	85	1.4	0.7	8.2
2017-10-20	2	851.5	11	80	0	1.2	5.9
2017-10-21	0	855.4	11.8	69	0	0.8	1.4
2017-10-22	0	853.1	10.8	68	0	0.7	3.3
2017-10-23	1	849.4	10.7	71	0	0.6	8.3
2017-10-24	4	848.2	8.9	84	0.9	0.6	0
2017-10-25	4	855.2	9.6	79	0.3	0.7	0
2017-10-26	3	853.5	9.1	77	0	0.6	7.4
2017-10-27	1	850.7	9.4	63	0	1.2	7.3
2017-10-28	7	857.6	9.1	45	0	0.9	2.8
2017-10-29	7	859.5	9.8	51	0	1.2	4.3
2017-10-30	2	856.8	9.3	64	0	0.9	4.7
2017-10-31	7	853.7	9.1	61	0	0.7	4.8
2017-11-01	5	851.9	8.1	63	0	0.7	7.9
2017-11-02	6	855	7.8	56	0	0.4	7.7
2017-11-03	7	858.3	7.5	59	0	0.7	7.5
2017-11-04	7	854.6	7.9	64	0	0.6	7.5
2017-11-05	4	850.8	7.7	69	0	0.5	7.4
2017-11-06	10	853.2	9.1	57	0	1.5	5.8
2017-11-07	1	854.8	8.1	54	0	1.1	7.5
2017-11-08	3	848.9	7.8	60	0	0.8	7.3
2017-11-09	1	853.9	7.1	48	0	0.9	0
2017-11-10	4	854.1	6.4	52	0	1.1	7.1
2017-11-11	2	849.3	6.5	56	0	0.6	5.4
2017-11-12	3	849.3	7	44	0	0.8	5
2017-11-13	3	850.5	5.1	51	0	1	7.1
2017-11-14	5	851	4	53	0	0.7	6.8
2017-11-15	6	848.6	2.8	56	0	0.5	6.9
2017-11-16	1	846.7	4.7	60	0	0.4	6.3
2017-11-17	2	852.5	5.2	51	0	0.9	0
2017-11-18	3	854.8	3	38	0	0.9	0
2017-11-19	6	855.9	3.2	41	0	0.8	6.3
2017-11-20	6	855.3	0.6	44	0	0.9	5.8
2017-11-21	2	856.3	0.8	43	0	1.2	1.5
2017-11-22	14	857.3	-0.1	43	0	0.9	6.3
2017-11-23	2	857.1	-0.1	40	0	0.7	5.7
2017-11-24	2	853.9	-1.5	42	0	0.8	5.4
2017-11-25	12	855.2	-1.2	38	0	0.9	5.6
2017-11-26	22	850.4	-1.1	44	0	0.1	5.5
2017-11-27	3	847.6	-0.1	55	0	1	5.5
2017-11-28	4	853.8	-0.3	51	0	0.7	2.3
2017-11-29	2	854.4	-0.6	43	0	0.9	5.5
2017-11-30	8	856	-1.3	42	0	0.7	5.4
2017-12-01	8	853.6	-1.6	47	0	0.6	5.5
2017-12-02	6	851.6	-1	51	0	1	5.4
2017-12-03	4	855.6	-1.2	49	0	0.6	5.6
2017-12-04	13	857.7	-1.6	42	0	1.2	5.6
2017-12-05	4	851.8	-3.2	40	0	0.6	5.5
2017-12-06	6	851.1	-2.9	41	0	0.7	5.2
2017-12-07	3	858.6	-3.2	33	0	0.9	5.3
2017-12-08	3	856.1	-3	34	0	1	5.3
2017-12-09	1	850.8	-3.6	39	0	0.6	5.3
2017-12-10	10	853.3	-3.9	47	0	0.6	5.3
2017-12-11	4	850.4	-3.1	45	0	0.7	5.3
2017-12-12	8	848.9	-2.5	44	0	0.6	5.2
2017-12-13	6	848	-1.2	49	0	0.9	3.8
2017-12-14	5	852.9	-1	37	0	0.8	1
2017-12-15	4	859.8	-2.2	41	0	1.4	5.3
2017-12-16	10	863	-4.2	38	0	1.5	5.2
2017-12-17	8	860.6	-4.6	45	0	0.9	5.3
2017-12-18	8	862.6	-4.5	41	0	0.5	5.3
2017-12-19	3	863.7	-4	39	0	0.7	5.2
2017-12-20	9	860.8	-4.1	44	0	0.8	5.3
2017-12-21	4	853.5	-3.4	45	0	0.6	5.4
2017-12-22	3	852.7	-2.1	43	0	0.4	2.1
2017-12-23	4	855.3	-0.4	37	0	1	5.2
2017-12-24	7	854.4	-3.1	49	0	0.9	5.2
2017-12-25	20	852.6	-2.8	47	0	0.8	5.3
2017-12-26	31	854.3	-2.6	45	0	0.5	5.2
2017-12-27	31	847.7	-2.6	48	0	0.8	5.4
2017-12-28	9	851.8	-0.7	44	0	1.2	5.1
2017-12-29	1	862.2	-0.2	54	0.2	1.3	0
2017-12-30	0	859.8	-2.8	65	0	1	4.3
2017-12-31	3	851.4	-3.9	57	0	0.8	5.4

## Sheet: Influenza data
sex	age	Ill date					Year * month cross tabulation
0	64	2014-01-03 13:00:00							month
1	52	2014-01-05 16:00:00							1	2	Winter	3	4	5	Spring	6	7	8	Summer	9	10	11	Autumn	12
0	63	2014-01-06 08:00:00					yeae	2014	171	58	365	26	22	30	78	25	21	14	60	19	32	42	93	136
1	28	2014-01-06 08:00:00						2015	62	29	125	55	14	28	97	17	20	10	47	18	21	42	81	34
0	59	2014-01-06 08:00:00						2016	140	182	432	631	36	15	682	11	11	7	29	16	28	44	88	101
0	36	2014-01-06 09:00:00						2017	105	35	376	63	39	27	129	15	6	8	29	17	55	156	228	236
1	64	2014-01-06 09:00:00					total		478	304	1298	775	111	100	986	68	58	39	165	70	136	284	490	507
1	2	2014-01-06 09:00:00
0	70	2014-01-06 09:00:00
1	30	2014-01-06 09:00:00					Sex * year cross tabulation
0	7	2014-01-06 09:00:00							month				total
1	51	2014-01-06 10:00:00							2014	2015	2016	2017
0	40	2014-01-06 10:00:00					Sex	man	325	176	654	426	1581
0	48	2014-01-06 10:00:00						woman	271	174	568	336	1349
1	60	2014-01-06 10:00:00					total		596	350	1222	762	2930
0	40	2014-01-06 11:00:00
1	36	2014-01-06 11:00:00					Age * year cross tabulation
1	56	2014-01-06 11:00:00							year				total
0	60	2014-01-06 12:00:00							2014	2015	2016	2017
1	29	2014-01-08 17:00:00					Age	.00	0	0	1	5	6
1	3	2014-01-09 08:00:00						.10	0	0	3	0	3
0	2	2014-01-09 08:00:00						.20	1	0	0	3	4
0	5	2014-01-09 08:00:00						.30	1	1	1	8	11
1	4	2014-01-09 08:00:00						.40	0	0	2	3	5
1	5	2014-01-09 08:00:00						.50	5	3	3	8	19
1	1	2014-01-09 08:00:00						.60	0	0	0	3	3
1	6	2014-01-09 08:00:00						.70	2	1	3	4	10
1	8	2014-01-09 08:00:00						.80	2	1	2	2	7
1	0.5	2014-01-09 08:00:00						.90	1	1	4	4	10
1	2	2014-01-09 10:00:00						1.00	21	5	65	39	130
0	65	2014-01-09 14:00:00						2.00	31	13	55	16	115
1	11	2014-01-10 10:00:00						3.00	37	8	99	45	189
1	7	2014-01-10 16:00:00						4.00	27	14	69	48	158
0	12	2014-01-10 16:00:00						5.00	17	11	41	41	110
0	10	2014-01-10 16:00:00						0~	145	58	348	229	780
0	21	2014-01-10 16:00:00						6.00	21	13	138	74	246
1	10	2014-01-10 16:00:00						7.00	18	7	238	61	324
1	10	2014-01-10 16:00:00						8.00	20	7	94	16	137
1	64	2014-01-10 19:00:00						9.00	21	3	29	10	63
1	60	2014-01-13 15:00:00						10.00	26	4	38	12	80
0	59	2014-01-14 09:00:00						6~	106	34	537	173	850
0	48	2014-01-14 09:00:00						11.00	4	2	30	7	43
0	63	2014-01-14 10:00:00						12.00	7	2	18	6	33
1	9	2014-01-14 10:00:00						13.00	3	4	7	5	19
0	42	2014-01-14 10:00:00						14.00	4	1	3	7	15
1	60	2014-01-14 11:00:00						15.00	3	4	2	4	13
1	10	2014-01-15 09:00:00						16.00	6	3	5	1	15
0	12	2014-01-15 09:00:00						17.00	1	2	0	3	6
0	5	2014-01-15 09:00:00						18.00	1	3	2	6	12
0	0.8	2014-01-15 09:00:00						19.00	3	1	3	9	16
0	13	2014-01-15 09:00:00						20.00	2	3	3	7	15
0	8	2014-01-15 09:00:00						11~	34	25	73	55	187
0	5	2014-01-15 09:00:00						21.00	1	0	8	4	13
0	9	2014-01-15 09:00:00						22.00	3	1	2	2	8
1	66	2014-01-16 08:00:00						23.00	5	2	4	2	13
1	42	2014-01-16 09:00:00						24.00	3	2	2	3	10
1	38	2014-01-17 04:00:00						25.00	2	7	4	3	16
0	77	2014-01-17 09:00:00						26.00	8	1	7	10	26
0	52	2014-01-17 09:00:00						27.00	3	5	5	5	18
1	24	2014-01-17 09:00:00						28.00	4	7	10	8	29
0	60	2014-01-17 09:00:00						29.00	6	3	7	6	22
0	2	2014-01-17 10:00:00						30.00	4	4	7	8	23
1	3	2014-01-17 10:00:00						31.00	4	1	5	5	15
0	3	2014-01-17 10:00:00						32.00	3	2	9	6	20
1	2	2014-01-17 10:00:00						33.00	2	1	2	4	9
1	1	2014-01-17 11:00:00						34.00	2	1	4	7	14
1	2	2014-01-17 11:00:00						35.00	0	5	2	2	9
1	2	2014-01-17 11:00:00						36.00	4	6	3	6	19
1	2	2014-01-17 11:00:00						37.00	2	2	9	4	17
0	1	2014-01-17 11:00:00						38.00	3	1	9	5	18
1	1	2014-01-17 11:00:00						39.00	1	5	2	2	10
0	2	2014-01-17 11:00:00						40.00	11	8	4	5	28
0	1	2014-01-17 11:00:00						21~	71	64	105	97	337
0	2	2014-01-17 11:00:00						41.00	8	0	2	4	14
0	1	2014-01-17 11:00:00						42.00	8	8	4	7	27
0	4	2014-01-17 11:00:00						43.00	2	6	7	4	19
0	2	2014-01-17 11:00:00						44.00	5	10	2	2	19
1	1	2014-01-17 14:00:00						45.00	15	2	10	12	39
0	1	2014-01-17 16:00:00						46.00	8	7	6	5	26
0	62	2014-01-17 16:00:00						47.00	11	5	7	5	28
0	2	2014-01-17 16:00:00						48.00	16	7	1	8	32
0	5	2014-01-17 16:00:00						49.00	7	6	9	3	25
1	5	2014-01-17 16:00:00						50.00	9	7	4	7	27
0	4	2014-01-17 16:00:00						51.00	5	6	8	6	25
1	6	2014-01-17 16:00:00						52.00	9	8	5	10	32
0	3	2014-01-17 16:00:00						53.00	1	5	9	7	22
0	6	2014-01-17 16:00:00						54.00	6	3	4	6	19
1	6	2014-01-17 16:00:00						55.00	1	2	2	7	12
0	61	2014-01-17 16:00:00						56.00	5	4	2	2	13
1	72	2014-01-20 09:00:00						57.00	11	5	7	4	27
0	40	2014-01-20 09:00:00						58.00	5	10	6	3	24
0	7	2014-01-20 10:00:00						59.00	4	6	3	3	16
1	63	2014-01-21 10:00:00						60.00	10	3	3	7	23
0	54	2014-01-23 09:00:00						41~	146	110	101	112	469
1	57	2014-01-24 09:00:00						61.00	5	7	3	13	28
1	22	2014-01-24 10:00:00						62.00	6	5	9	4	24
0	22	2014-01-24 10:00:00						63.00	9	3	3	8	23
0	3	2014-01-24 11:00:00						64.00	7	4	1	4	16
0	58	2014-01-24 11:00:00						65.00	12	4	2	9	27
1	3	2014-01-24 11:00:00						66.00	3	2	6	3	14
1	4	2014-01-24 11:00:00						67.00	6	5	4	5	20
0	5	2014-01-24 11:00:00						68.00	4	4	4	8	20
0	2	2014-01-24 11:00:00						69.00	1	3	1	4	9
0	9	2014-01-24 11:00:00						70.00	5	2	1	1	9
1	58	2014-01-24 11:00:00						71.00	4	1	1	7	13
0	11	2014-01-24 11:00:00						72.00	6	2	4	4	16
1	9	2014-01-24 11:00:00						73.00	2	3	2	4	11
0	8	2014-01-24 11:00:00						74.00	7	3	4	2	16
1	64	2014-01-24 11:00:00						75.00	3	1	4	5	13
1	3	2014-01-24 14:00:00						76.00	3	1	1	0	5
1	1	2014-01-24 14:00:00						77.00	3	2	1	3	9
0	1	2014-01-24 14:00:00						78.00	3	3	1	1	8
1	2	2014-01-24 14:00:00						79.00	2	2	1	3	8
0	1	2014-01-24 14:00:00						80.00	1	0	1	1	3
1	2	2014-01-24 14:00:00						81.00	2	0	1	2	5
1	1	2014-01-24 14:00:00						82.00	0	0	2	1	3
1	1	2014-01-24 14:00:00						83.00	0	0	1	1	2
0	2	2014-01-24 14:00:00						84.00	0	1	0	0	1
0	3	2014-01-24 14:00:00						85.00	0	0	0	2	2
0	3	2014-01-24 14:00:00						86.00	0	0	0	0	0
0	2	2014-01-24 14:00:00						89.00	0	0	0	1	1
1	3	2014-01-24 14:00:00						90.00	0	1	0	0	1
0	2	2014-01-24 14:00:00						61~	94	59	58	96	307
0	3	2014-01-24 14:00:00
0	81	2014-01-24 16:00:00
0	49	2014-01-24 16:00:00
1	28	2014-01-24 16:00:00
1	24	2014-01-24 16:00:00
1	45	2014-01-27 10:00:00
0	20	2014-01-27 11:00:00
0	60	2014-01-27 15:00:00
0	41	2014-01-27 16:00:00
0	56	2014-01-27 16:00:00
0	72	2014-01-28 15:00:00
0	26	2014-01-29 09:00:00
1	2	2014-01-29 14:00:00
0	4	2014-01-29 14:00:00
0	3	2014-01-29 14:00:00
0	64	2014-01-29 14:00:00
1	72	2014-01-29 14:00:00
1	45	2014-01-29 14:00:00
0	4	2014-01-29 14:00:00
0	18	2014-01-29 14:00:00
0	12	2014-01-29 14:00:00
0	3	2014-01-29 14:00:00
1	5	2014-01-29 15:00:00
0	41	2014-01-29 15:00:00
0	6	2014-01-29 15:00:00
0	9	2014-01-29 15:00:00
0	3	2014-01-29 15:00:00
0	3	2014-01-29 15:00:00
1	50	2014-01-29 15:00:00
1	4	2014-01-29 15:00:00
1	24	2014-01-29 15:00:00
1	50	2014-01-29 15:00:00
0	19	2014-01-29 15:00:00
0	6	2014-01-29 15:00:00
1	6	2014-01-29 15:00:00
0	60	2014-01-30 10:00:00
0	74	2014-01-30 10:00:00
0	72	2014-01-30 10:00:00
0	75	2014-01-30 10:00:00
1	29	2014-01-30 10:00:00
1	46	2014-02-03 20:00:00
0	70	2014-02-05 14:00:00
0	17	2014-02-08 14:00:00
1	10	2014-02-10 09:00:00
1	4	2014-02-10 09:00:00
0	4	2014-02-10 09:00:00
1	67	2014-02-10 09:00:00
1	79	2014-02-10 09:00:00
0	9	2014-02-10 09:00:00
1	20	2014-02-10 09:00:00
1	5	2014-02-10 09:00:00
0	5	2014-02-11 14:00:00
0	0.6	2014-02-11 15:00:00
0	3	2014-02-11 15:00:00
0	3	2014-02-11 15:00:00
1	1	2014-02-11 15:00:00
1	10	2014-02-11 15:00:00
1	3	2014-02-11 15:00:00
0	46	2014-02-11 15:00:00
0	2	2014-02-11 15:00:00
1	8	2014-02-11 15:00:00
1	59	2014-02-13 10:00:00
1	44	2014-02-14 09:00:00
0	9	2014-02-14 09:00:00
0	32	2014-02-14 09:00:00
0	7	2014-02-14 09:00:00
0	12	2014-02-14 09:00:00
1	8	2014-02-14 10:00:00
0	16	2014-02-14 10:00:00
1	1	2014-02-14 10:00:00
1	40	2014-02-14 10:00:00
1	63	2014-02-18 09:00:00
0	3	2014-02-18 09:00:00
1	48	2014-02-19 14:00:00
0	42	2014-02-19 14:00:00
0	45	2014-02-20 09:00:00
0	77	2014-02-20 15:00:00
1	9	2014-02-20 18:00:00
0	7	2014-02-21 09:00:00
0	3	2014-02-21 09:00:00
0	74	2014-02-21 09:00:00
0	33	2014-02-21 09:00:00
1	65	2014-02-21 09:00:00
0	0.6	2014-02-21 15:00:00
0	0.6	2014-02-21 15:00:00
0	1	2014-02-21 15:00:00
0	40	2014-02-22 10:00:00
0	48	2014-02-25 10:00:00
1	32	2014-02-25 11:00:00
0	48	2014-02-25 13:00:00
1	65	2014-02-26 11:00:00
1	74	2014-02-26 14:00:00
1	41	2014-02-27 15:00:00
1	67	2014-02-28 08:00:00
0	75	2014-02-28 13:00:00
1	50	2014-02-28 15:00:00
0	0.3	2014-02-28 16:00:00
1	4	2014-02-28 16:00:00
0	2	2014-02-28 16:00:00
0	6	2014-02-28 16:00:00
1	1	2014-02-28 16:00:00
0	1	2014-03-03 09:00:00
1	2	2014-03-03 09:00:00
1	0.3	2014-03-03 09:00:00
0	26	2014-03-03 09:00:00
1	0.75	2014-03-03 09:00:00
1	42	2014-03-03 09:00:00
0	45	2014-03-03 10:00:00
1	50	2014-03-03 10:00:00
1	9	2014-03-06 09:00:00
0	70	2014-03-12 10:00:00
1	44	2014-03-13 10:00:00
0	54	2014-03-13 11:00:00
1	40	2014-03-13 11:00:00
1	3	2014-03-14 10:00:00
1	4	2014-03-14 15:00:00
1	23	2014-03-17 10:00:00
1	49	2014-03-17 10:00:00
0	45	2014-03-18 16:00:00
1	41	2014-03-18 17:00:00
0	60	2014-03-21 09:00:00
0	67	2014-03-24 09:00:00
1	43	2014-03-24 11:00:00
0	65	2014-03-25 08:00:00
0	7	2014-03-26 14:00:00
0	42	2014-03-27 08:00:00
1	75	2014-03-27 08:00:00
0	36	2014-03-27 09:00:00
0	58	2014-03-27 09:00:00
1	29	2014-03-27 09:00:00
0	76	2014-03-27 16:00:00
1	52	2014-03-28 09:00:00
0	27	2014-04-06 13:00:00
0	47	2014-04-09 15:00:00
1	63	2014-04-09 15:00:00
1	25	2014-04-13 09:00:00
0	29	2014-04-13 10:00:00
1	57	2014-04-15 09:00:00
0	68	2014-04-15 15:00:00
1	2	2014-04-18 08:00:00
1	63	2014-04-18 09:00:00
0	76	2014-04-21 12:00:00
0	73	2014-04-23 09:00:00
0	6	2014-04-23 10:00:00
0	67	2014-04-23 15:00:00
0	40	2014-04-23 16:00:00
0	31	2014-04-24 09:00:00
0	61	2014-04-24 15:00:00
1	71	2014-04-24 17:00:00
1	16	2014-04-25 09:00:00
0	80	2014-04-25 10:00:00
0	65	2014-04-28 10:00:00
1	45	2014-04-28 14:00:00
0	50	2014-04-28 14:00:00
0	72	2014-05-09 09:00:00
0	47	2014-05-11 12:00:00
0	62	2014-05-12 15:00:00
1	66	2014-05-13 10:00:00
1	81	2014-05-14 13:00:00
0	56	2014-05-16 08:00:00
0	26	2014-05-16 08:00:00
1	15	2014-05-18 18:00:00
0	45	2014-05-18 18:00:00
1	5	2014-05-19 09:00:00
0	65	2014-05-19 09:00:00
1	45	2014-05-19 11:00:00
0	46	2014-05-20 06:00:00
1	2	2014-05-20 08:00:00
0	48	2014-05-20 09:00:00
0	46	2014-05-20 10:00:00
0	58	2014-05-20 10:00:00
0	46	2014-05-20 10:00:00
0	45	2014-05-20 11:00:00
0	46	2014-05-20 11:00:00
0	10	2014-05-20 15:00:00
0	4	2014-05-20 15:00:00
1	6	2014-05-23 11:00:00
0	12	2014-05-23 12:00:00
0	65	2014-05-23 20:00:00
0	49	2014-05-26 10:00:00
1	45	2014-05-26 11:00:00
1	49	2014-05-28 10:00:00
1	49	2014-05-31 16:00:00
0	2	2014-06-01 10:00:00
1	45	2014-06-06 15:00:00
0	67	2014-06-10 11:00:00
1	4	2014-06-10 11:00:00
0	45	2014-06-11 16:00:00
0	4	2014-06-11 16:00:00
0	50	2014-06-11 17:00:00
0	47	2014-06-11 17:00:00
0	5	2014-06-11 17:00:00
1	41	2014-06-13 08:00:00
1	48	2014-06-13 08:00:00
0	74	2014-06-16 09:00:00
1	61	2014-06-16 10:00:00
1	65	2014-06-17 14:00:00
0	47	2014-06-19 13:00:00
0	56	2014-06-19 15:00:00
0	3	2014-06-25 14:00:00
0	4	2014-06-25 14:00:00
1	52	2014-06-26 08:00:00
1	11	2014-06-26 17:00:00
1	5	2014-06-26 18:00:00
1	6	2014-06-26 18:00:00
0	6	2014-06-26 18:00:00
1	4	2014-06-29 10:00:00
1	61	2014-06-30 09:00:00
0	54	2014-06-30 09:00:00
0	26	2014-07-02 14:00:00
0	26	2014-07-02 14:00:00
0	26	2014-07-02 14:00:00
1	41	2014-07-03 08:00:00
0	41	2014-07-03 09:00:00
0	57	2014-07-03 16:00:00
0	62	2014-07-06 08:00:00
0	50	2014-07-06 09:00:00
0	48	2014-07-06 10:00:00
0	57	2014-07-08 17:00:00
0	32	2014-07-09 10:00:00
1	10	2014-07-09 10:00:00
1	30	2014-07-09 10:00:00
1	4	2014-07-09 11:00:00
0	39	2014-07-09 14:00:00
0	45	2014-07-10 11:00:00
1	48	2014-07-18 10:00:00
0	44	2014-07-22 15:00:00
1	63	2014-07-24 15:00:00
0	23	2014-07-25 10:00:00
0	47	2014-07-29 09:00:00
1	4	2014-08-08 09:00:00
0	4	2014-08-08 10:00:00
1	4	2014-08-08 11:00:00
0	16	2014-08-09 09:00:00
0	48	2014-08-13 14:00:00
1	49	2014-08-14 10:00:00
1	66	2014-08-14 10:00:00
0	57	2014-08-14 11:00:00
0	30	2014-08-15 10:00:00
0	74	2014-08-19 08:00:00
1	47	2014-08-22 10:00:00
0	43	2014-08-25 15:00:00
0	58	2014-08-31 13:00:00
0	30	2014-09-04 11:00:00
0	23	2014-09-05 08:00:00
1	40	2014-09-05 09:00:00
1	52	2014-09-06 10:00:00
0	50	2014-09-09 09:00:00
1	68	2014-09-09 11:00:00
0	46	2014-09-10 15:00:00
0	73	2014-09-11 16:00:00
0	70	2014-09-16 10:00:00
1	31	2014-09-17 08:00:00
1	40	2014-09-21 08:00:00
0	23	2014-09-24 11:00:00
0	54	2014-09-25 10:00:00
1	65	2014-09-26 08:00:00
1	52	2014-09-26 10:00:00
1	19	2014-09-26 11:00:00
0	41	2014-09-27 14:00:00
0	45	2014-09-28 09:00:00
1	71	2014-09-28 09:00:00
0	42	2014-09-29 10:00:00
1	52	2014-10-07 10:00:00
1	57	2014-10-10 08:00:00
1	56	2014-10-14 06:00:00
1	48	2014-10-14 08:00:00
1	54	2014-10-15 10:00:00
0	60	2014-10-15 13:00:00
1	78	2014-10-19 12:00:00
0	38	2014-10-20 10:00:00
0	68	2014-10-20 10:00:00
1	16	2014-10-21 08:00:00
1	38	2014-10-21 09:00:00
0	51	2014-10-21 18:00:00
1	51	2014-10-21 18:00:00
1	1	2014-10-22 09:00:00
1	14	2014-10-23 14:00:00
1	6	2014-10-23 18:00:00
1	46	2014-10-24 11:00:00
0	49	2014-10-26 10:00:00
0	31	2014-10-26 14:00:00
0	13	2014-10-27 04:00:00
1	26	2014-10-27 09:00:00
1	64	2014-10-27 09:00:00
1	19	2014-10-27 10:00:00
0	65	2014-10-27 15:00:00
1	27	2014-10-27 16:00:00
0	51	2014-10-27 17:00:00
1	14	2014-10-28 10:00:00
1	27	2014-10-30 09:00:00
0	3	2014-11-03 09:00:00
1	3	2014-11-03 09:00:00
0	6	2014-11-03 09:00:00
0	4	2014-11-04 11:00:00
1	6	2014-11-04 16:00:00
0	79	2014-11-06 16:00:00
0	52	2014-11-06 16:00:00
0	36	2014-11-10 08:00:00
0	47	2014-11-13 08:00:00
0	70	2014-11-13 10:00:00
0	77	2014-11-13 10:00:00
1	48	2014-11-13 11:00:00
1	3	2014-11-14 16:00:00
0	78	2014-11-17 07:00:00
0	61	2014-11-17 07:00:00
1	42	2014-11-17 08:00:00
1	62	2014-11-17 09:00:00
0	3	2014-11-17 10:00:00
0	62	2014-11-20 10:00:00
0	65	2014-11-20 10:00:00
0	3	2014-11-21 06:00:00
1	74	2014-11-21 06:00:00
0	59	2014-11-21 08:00:00
1	22	2014-11-21 08:00:00
1	57	2014-11-24 02:00:00
0	40	2014-11-24 11:00:00
0	62	2014-11-24 13:00:00
0	28	2014-11-25 09:00:00
0	69	2014-11-25 10:00:00
0	2	2014-11-26 09:00:00
1	7	2014-11-26 10:00:00
0	53	2014-11-26 10:00:00
1	45	2014-11-26 10:00:00
1	57	2014-11-26 10:00:00
0	9	2014-11-26 15:00:00
1	52	2014-11-27 11:00:00
0	6	2014-11-27 17:00:00
1	68	2014-11-28 08:00:00
1	57	2014-11-30 08:00:00
0	40	2014-11-30 22:00:00
1	8	2014-12-01 15:00:00
0	34	2014-12-01 22:00:00
1	2	2014-12-02 08:00:00
1	2	2014-12-02 08:00:00
0	2	2014-12-02 08:00:00
1	37	2014-12-03 11:00:00
0	10	2014-12-03 15:00:00
0	10	2014-12-03 15:00:00
0	26	2014-12-04 14:00:00
1	7	2014-12-05 09:00:00
0	48	2014-12-08 10:00:00
1	51	2014-12-09 07:00:00
0	72	2014-12-09 08:00:00
1	15	2014-12-09 08:00:00
1	15	2014-12-09 11:00:00
1	65	2014-12-10 10:00:00
1	16	2014-12-10 10:00:00
1	48	2014-12-10 10:00:00
0	60	2014-12-10 11:00:00
1	10	2014-12-12 10:00:00
1	10	2014-12-12 10:00:00
1	8	2014-12-12 10:00:00
1	10	2014-12-12 10:00:00
0	10	2014-12-12 10:00:00
0	7	2014-12-12 10:00:00
0	7	2014-12-12 10:00:00
0	13	2014-12-12 10:00:00
1	9	2014-12-15 10:00:00
0	7	2014-12-15 11:00:00
1	10	2014-12-15 11:00:00
1	10	2014-12-15 11:00:00
0	10	2014-12-15 11:00:00
1	10	2014-12-15 11:00:00
1	9	2014-12-15 11:00:00
0	10	2014-12-15 11:00:00
0	10	2014-12-15 11:00:00
0	10	2014-12-15 11:00:00
0	8	2014-12-15 11:00:00
0	7	2014-12-15 11:00:00
0	8	2014-12-15 11:00:00
0	8	2014-12-15 11:00:00
0	7	2014-12-15 11:00:00
1	9	2014-12-15 11:00:00
1	10	2014-12-15 11:00:00
1	9	2014-12-15 11:00:00
0	9	2014-12-15 11:00:00
0	9	2014-12-15 11:00:00
0	9	2014-12-15 11:00:00
1	9	2014-12-15 11:00:00
0	8	2014-12-15 11:00:00
0	8	2014-12-15 11:00:00
0	8	2014-12-15 11:00:00
1	8	2014-12-15 11:00:00
1	8	2014-12-15 11:00:00
0	9	2014-12-15 11:00:00
1	7	2014-12-15 11:00:00
0	8	2014-12-15 11:00:00
1	10	2014-12-15 16:00:00
0	0.75	2014-12-15 16:00:00
1	8	2014-12-16 09:00:00
0	47	2014-12-16 10:00:00
1	6	2014-12-16 15:00:00
1	10	2014-12-16 15:00:00
1	47	2014-12-17 08:00:00
1	54	2014-12-17 12:00:00
0	12	2014-12-18 11:00:00
0	9	2014-12-18 11:00:00
1	3	2014-12-18 11:00:00
1	9	2014-12-18 14:00:00
0	8	2014-12-18 14:00:00
0	64	2014-12-18 15:00:00
0	71	2014-12-18 15:00:00
1	3	2014-12-18 15:00:00
1	1	2014-12-18 15:00:00
0	44	2014-12-18 15:00:00
1	7	2014-12-18 15:00:00
0	3	2014-12-18 15:00:00
0	76	2014-12-18 15:00:00
1	4	2014-12-18 15:00:00
1	63	2014-12-19 09:00:00
1	3	2014-12-19 10:00:00
0	2	2014-12-19 15:00:00
1	57	2014-12-22 08:00:00
1	42	2014-12-22 10:00:00
1	48	2014-12-22 10:00:00
1	11	2014-12-22 10:00:00
1	47	2014-12-22 10:00:00
0	48	2014-12-22 11:00:00
1	57	2014-12-22 14:00:00
1	1	2014-12-23 09:00:00
0	33	2014-12-23 09:00:00
0	29	2014-12-23 11:00:00
0	4	2014-12-23 12:00:00
0	0.9	2014-12-24 11:00:00
0	29	2014-12-24 11:00:00
0	55	2014-12-24 15:00:00
1	12	2014-12-24 15:00:00
1	37	2014-12-24 15:00:00
0	28	2014-12-24 15:00:00
1	34	2014-12-25 09:00:00
0	0.6	2014-12-25 14:00:00
0	5	2014-12-25 15:00:00
0	6	2014-12-25 15:00:00
0	3	2014-12-25 15:00:00
0	5	2014-12-25 15:00:00
1	23	2014-12-25 15:00:00
0	14	2014-12-25 15:00:00
0	3	2014-12-25 15:00:00
1	3	2014-12-25 15:00:00
1	3	2014-12-25 15:00:00
0	5	2014-12-25 15:00:00
1	8	2014-12-25 15:00:00
0	6	2014-12-25 15:00:00
0	7	2014-12-25 15:00:00
1	4	2014-12-25 15:00:00
0	74	2014-12-25 16:00:00
1	50	2014-12-25 16:00:00
1	63	2014-12-25 16:00:00
1	47	2014-12-26 10:00:00
0	44	2014-12-26 11:00:00
1	25	2014-12-26 14:00:00
1	78	2014-12-27 09:00:00
0	14	2014-12-28 10:00:00
0	6	2014-12-29 04:00:00
1	10	2014-12-29 08:00:00
0	10	2014-12-29 09:00:00
1	2	2014-12-29 10:00:00
0	3	2014-12-29 10:00:00
1	16	2014-12-29 15:00:00
1	3	2014-12-30 18:00:00
1	7	2014-12-30 18:00:00
0	31	2014-12-31 09:00:00
0	4	2014-12-31 10:00:00
1	5	2014-12-31 10:00:00
1	8	2014-12-31 10:00:00
1	71	2014-12-31 10:00:00
1	28	2015-01-02 15:00:00
1	72	2015-01-06 09:00:00
1	0.6	2015-01-06 15:00:00
1	28	2015-01-06 15:00:00
0	28	2015-01-06 15:00:00
0	69	2015-01-07 09:00:00
0	0.8	2015-01-07 10:00:00
0	67	2015-01-07 15:00:00
0	4	2015-01-07 15:00:00
1	4	2015-01-07 15:00:00
1	6	2015-01-07 15:00:00
0	5	2015-01-08 08:00:00
1	4	2015-01-08 08:00:00
1	5	2015-01-08 08:00:00
0	2	2015-01-08 08:00:00
1	52	2015-01-08 08:00:00
1	65	2015-01-08 09:00:00
0	48	2015-01-08 09:00:00
1	35	2015-01-08 11:00:00
0	60	2015-01-09 08:00:00
1	49	2015-01-09 09:00:00
1	28	2015-01-09 10:00:00
0	16	2015-01-12 09:00:00
0	17	2015-01-12 09:00:00
1	58	2015-01-14 09:00:00
1	57	2015-01-14 10:00:00
0	4	2015-01-15 08:00:00
0	64	2015-01-15 14:00:00
0	7	2015-01-15 15:00:00
1	35	2015-01-16 04:00:00
0	27	2015-01-16 09:00:00
0	3	2015-01-16 09:00:00
1	8	2015-01-16 09:00:00
0	8	2015-01-16 15:00:00
1	4	2015-01-19 08:00:00
1	3	2015-01-19 08:00:00
0	53	2015-01-19 09:00:00
0	39	2015-01-19 10:00:00
0	0.5	2015-01-19 22:00:00
0	61	2015-01-20 09:00:00
0	52	2015-01-20 09:00:00
1	40	2015-01-20 09:00:00
1	51	2015-01-20 12:00:00
0	6	2015-01-21 14:00:00
1	1	2015-01-21 14:00:00
1	11	2015-01-22 12:00:00
1	10	2015-01-23 08:00:00
0	2	2015-01-23 08:00:00
1	2	2015-01-23 08:00:00
0	10	2015-01-23 08:00:00
0	4	2015-01-23 14:00:00
0	43	2015-01-26 06:00:00
1	56	2015-01-26 07:00:00
0	30	2015-01-26 10:00:00
0	30	2015-01-26 11:00:00
1	56	2015-01-27 06:00:00
1	59	2015-01-27 07:00:00
1	13	2015-01-27 10:00:00
0	44	2015-01-28 11:00:00
1	58	2015-01-28 12:00:00
0	43	2015-01-29 06:00:00
0	40	2015-01-29 07:00:00
0	42	2015-01-29 07:00:00
1	26	2015-01-29 13:00:00
0	52	2015-01-29 14:00:00
0	40	2015-01-30 09:00:00
1	25	2015-01-30 09:00:00
0	5	2015-01-30 14:00:00
0	53	2015-02-03 17:00:00
1	35	2015-02-04 14:00:00
0	50	2015-02-05 11:00:00
1	46	2015-02-05 12:00:00
1	47	2015-02-05 13:00:00
1	34	2015-02-05 15:00:00
0	31	2015-02-05 16:00:00
0	13	2015-02-06 11:00:00
0	6	2015-02-06 11:00:00
1	61	2015-02-08 09:00:00
1	46	2015-02-08 09:00:00
0	68	2015-02-09 14:00:00
1	29	2015-02-10 08:00:00
0	52	2015-02-10 10:00:00
1	62	2015-02-10 13:00:00
0	58	2015-02-10 14:00:00
1	43	2015-02-11 14:00:00
0	15	2015-02-11 15:00:00
1	42	2015-02-12 09:00:00
0	5	2015-02-12 09:00:00
1	18	2015-02-15 11:00:00
1	2	2015-02-16 09:00:00
0	20	2015-02-26 13:00:00
1	49	2015-02-27 08:00:00
0	24	2015-02-27 10:00:00
1	79	2015-02-27 10:00:00
1	73	2015-02-27 13:00:00
1	44	2015-02-28 17:00:00
1	58	2015-03-02 02:00:00
1	66	2015-03-04 09:00:00
1	4	2015-03-06 08:00:00
1	40	2015-03-09 06:00:00
0	46	2015-03-09 07:00:00
0	16	2015-03-09 08:00:00
0	40	2015-03-09 08:00:00
1	39	2015-03-09 15:00:00
1	12	2015-03-11 09:00:00
0	42	2015-03-11 09:00:00
0	2	2015-03-13 08:00:00
1	6	2015-03-13 08:00:00
0	1	2015-03-13 08:00:00
0	4	2015-03-16 09:00:00
0	4	2015-03-16 10:00:00
0	57	2015-03-17 14:00:00
1	5	2015-03-18 15:00:00
0	2	2015-03-18 15:00:00
1	7	2015-03-18 15:00:00
1	4	2015-03-18 15:00:00
0	0.9	2015-03-18 15:00:00
0	7	2015-03-18 15:00:00
1	6	2015-03-18 15:00:00
1	6	2015-03-18 15:00:00
0	9	2015-03-19 15:00:00
0	45	2015-03-20 06:00:00
0	3	2015-03-20 09:00:00
1	84	2015-03-20 10:00:00
0	4	2015-03-20 14:00:00
1	57	2015-03-22 14:00:00
0	36	2015-03-23 09:00:00
0	5	2015-03-24 06:00:00
0	57	2015-03-24 06:00:00
1	57	2015-03-24 08:00:00
0	7	2015-03-24 10:00:00
0	48	2015-03-24 10:00:00
1	90	2015-03-24 14:00:00
1	62	2015-03-25 08:00:00
0	12	2015-03-25 17:00:00
0	1	2015-03-26 08:00:00
0	67	2015-03-26 08:00:00
0	53	2015-03-27 15:00:00
0	18	2015-03-30 06:00:00
0	48	2015-03-30 08:00:00
1	50	2015-03-30 10:00:00
1	3	2015-03-30 16:00:00
0	7	2015-04-01 06:00:00
1	6	2015-04-01 07:00:00
1	65	2015-04-01 08:00:00
1	7	2015-04-02 11:00:00
0	3	2015-04-02 11:00:00
1	19	2015-04-02 11:00:00
0	4	2015-04-02 11:00:00
1	6	2015-04-03 08:00:00
0	13	2015-04-03 08:00:00
0	7	2015-04-03 09:00:00
0	0.75	2015-04-03 09:00:00
1	2	2015-04-03 09:00:00
0	44	2015-04-03 09:00:00
1	67	2015-04-07 10:00:00
0	8	2015-04-09 15:00:00
0	28	2015-04-15 10:00:00
1	55	2015-04-17 11:00:00
0	44	2015-04-17 12:00:00
0	51	2015-04-23 10:00:00
0	36	2015-04-25 09:00:00
0	76	2015-04-25 11:00:00
0	78	2015-04-27 10:00:00
1	59	2015-04-28 10:00:00
0	5	2015-04-28 10:00:00
0	56	2015-05-05 10:00:00
1	67	2015-05-05 12:00:00
1	47	2015-05-05 13:00:00
0	25	2015-05-05 15:00:00
1	0.3	2015-05-06 06:00:00
1	63	2015-05-07 08:00:00
0	40	2015-05-12 08:00:00
1	54	2015-05-12 09:00:00
1	5	2015-05-14 02:00:00
0	46	2015-05-14 08:00:00
1	48	2015-05-14 08:00:00
1	22	2015-05-14 15:00:00
1	5	2015-05-15 08:00:00
1	4	2015-05-15 09:00:00
1	47	2015-05-18 11:00:00
0	68	2015-05-18 14:00:00
1	10	2015-05-19 08:00:00
0	2	2015-05-19 09:00:00
0	3	2015-05-19 11:00:00
1	23	2015-05-20 09:00:00
0	36	2015-05-22 08:00:00
0	75	2015-05-22 09:00:00
0	40	2015-05-25 11:00:00
0	77	2015-05-26 11:00:00
0	53	2015-05-27 10:00:00
1	2	2015-05-27 16:00:00
0	67	2015-05-29 10:00:00
0	58	2015-05-30 08:00:00
1	37	2015-06-01 07:00:00
0	50	2015-06-01 08:00:00
1	38	2015-06-01 09:00:00
0	49	2015-06-01 10:00:00
1	51	2015-06-07 09:00:00
0	10	2015-06-09 08:00:00
0	35	2015-06-11 15:00:00
1	78	2015-06-16 09:00:00
0	39	2015-06-17 10:00:00
1	42	2015-06-17 10:00:00
0	59	2015-06-18 10:00:00
1	60	2015-06-18 10:00:00
1	74	2015-06-24 08:00:00
1	14	2015-06-24 18:00:00
1	15	2015-06-25 15:00:00
1	6	2015-06-25 21:00:00
0	25	2015-06-28 10:00:00
1	50	2015-07-02 11:00:00
0	61	2015-07-03 09:00:00
0	55	2015-07-04 09:00:00
0	43	2015-07-06 06:00:00
1	40	2015-07-06 06:00:00
1	1	2015-07-09 15:00:00
0	1	2015-07-09 15:00:00
1	30	2015-07-13 09:00:00
0	27	2015-07-14 10:00:00
1	25	2015-07-15 08:00:00
0	0.8	2015-07-18 11:00:00
1	9	2015-07-21 08:00:00
0	20	2015-07-21 08:00:00
0	20	2015-07-21 09:00:00
1	25	2015-07-21 10:00:00
0	70	2015-07-22 11:00:00
0	4	2015-07-27 06:00:00
1	58	2015-07-27 10:00:00
0	29	2015-07-28 11:00:00
1	59	2015-07-28 15:00:00
0	11	2015-08-06 09:00:00
1	74	2015-08-10 17:00:00
1	61	2015-08-12 08:00:00
1	18	2015-08-17 06:00:00
1	72	2015-08-17 08:00:00
1	8	2015-08-18 14:00:00
0	9	2015-08-21 10:00:00
0	33	2015-08-28 14:00:00
1	48	2015-08-29 08:00:00
1	24	2015-08-31 11:00:00
1	59	2015-09-03 10:00:00
0	47	2015-09-07 14:00:00
1	42	2015-09-10 16:00:00
1	15	2015-09-16 09:00:00
0	78	2015-09-16 09:00:00
1	47	2015-09-16 09:00:00
0	48	2015-09-18 10:00:00
1	65	2015-09-21 10:00:00
1	63	2015-09-21 10:00:00
0	59	2015-09-22 15:00:00
0	62	2015-09-23 08:00:00
1	45	2015-09-26 15:00:00
1	50	2015-09-28 08:00:00
0	3	2015-09-28 09:00:00
0	25	2015-09-29 03:00:00
1	25	2015-09-29 03:00:00
0	50	2015-09-29 15:00:00
1	8	2015-10-02 09:00:00
1	51	2015-10-02 09:00:00
1	44	2015-10-08 10:00:00
0	39	2015-10-10 08:00:00
1	44	2015-10-10 09:00:00
0	54	2015-10-10 10:00:00
1	61	2015-10-13 08:00:00
1	8	2015-10-13 11:00:00
1	51	2015-10-15 11:00:00
0	43	2015-10-15 18:00:00
0	52	2015-10-16 14:00:00
1	13	2015-10-20 09:00:00
1	69	2015-10-21 10:00:00
0	49	2015-10-21 15:00:00
0	2	2015-10-23 08:00:00
0	36	2015-10-26 09:00:00
0	73	2015-10-27 16:00:00
0	69	2015-10-28 09:00:00
0	6	2015-10-29 02:00:00
0	30	2015-10-29 15:00:00
0	52	2015-11-02 08:00:00
1	56	2015-11-04 09:00:00
1	66	2015-11-04 20:00:00
0	52	2015-11-04 21:00:00
1	70	2015-11-05 09:00:00
0	64	2015-11-07 08:00:00
1	35	2015-11-07 09:00:00
1	2	2015-11-07 12:00:00
1	39	2015-11-07 20:00:00
0	48	2015-11-09 12:00:00
1	42	2015-11-10 10:00:00
0	60	2015-11-13 09:00:00
0	50	2015-11-15 08:00:00
1	58	2015-11-15 09:00:00
0	58	2015-11-15 09:00:00
1	64	2015-11-15 09:00:00
0	49	2015-11-15 10:00:00
0	54	2015-11-15 11:00:00
0	74	2015-11-15 11:00:00
1	64	2015-11-16 06:00:00
0	17	2015-11-16 08:00:00
0	6	2015-11-16 09:00:00
1	68	2015-11-16 11:00:00
0	4	2015-11-17 16:00:00
0	27	2015-11-18 09:00:00
1	28	2015-11-18 10:00:00
0	77	2015-11-18 10:00:00
1	53	2015-11-18 13:00:00
0	27	2015-11-18 14:00:00
1	5	2015-11-19 03:00:00
1	2	2015-11-19 11:00:00
0	6	2015-11-19 14:00:00
0	8	2015-11-23 08:00:00
1	52	2015-11-23 09:00:00
0	67	2015-11-23 09:00:00
1	36	2015-11-23 10:00:00
0	44	2015-11-23 12:00:00
1	44	2015-11-23 15:00:00
1	61	2015-11-26 10:00:00
1	71	2015-11-26 11:00:00
1	62	2015-11-29 16:00:00
0	46	2015-11-30 02:00:00
1	4	2015-12-01 08:00:00
1	46	2015-12-02 12:00:00
0	73	2015-12-03 06:00:00
1	23	2015-12-03 09:00:00
1	42	2015-12-03 10:00:00
0	61	2015-12-03 11:00:00
1	63	2015-12-07 09:00:00
0	51	2015-12-08 10:00:00
0	46	2015-12-08 12:00:00
0	58	2015-12-09 08:00:00
1	32	2015-12-09 10:00:00
0	44	2015-12-09 11:00:00
0	6	2015-12-11 09:00:00
0	6	2015-12-11 09:00:00
1	37	2015-12-11 11:00:00
1	3	2015-12-11 14:00:00
1	36	2015-12-11 14:00:00
1	65	2015-12-11 15:00:00
0	5	2015-12-15 15:00:00
1	27	2015-12-17 11:00:00
0	29	2015-12-18 08:00:00
0	44	2015-12-18 10:00:00
0	68	2015-12-18 10:00:00
0	7	2015-12-21 08:00:00
0	42	2015-12-21 09:00:00
1	79	2015-12-21 10:00:00
1	62	2015-12-22 11:00:00
1	43	2015-12-23 10:00:00
1	16	2015-12-24 15:00:00
1	32	2015-12-28 14:00:00
1	58	2015-12-28 15:00:00
0	49	2015-12-30 08:00:00
1	15	2015-12-30 10:00:00
1	28	2015-12-30 12:00:00
1	0.5	2015-12-31 10:00:00
1	2	2015-12-31 10:00:00
0	44	2016-01-04 15:00:00
1	26	2016-01-07 09:00:00
1	49	2016-01-08 08:00:00
1	4	2016-01-12 08:00:00
1	5	2016-01-12 08:00:00
1	7	2016-01-12 08:00:00
0	72	2016-01-12 09:00:00
0	62	2016-01-13 15:00:00
1	6	2016-01-13 17:00:00
0	2	2016-01-13 17:00:00
1	32	2016-01-14 06:00:00
1	7	2016-01-14 08:00:00
0	2	2016-01-14 08:00:00
0	2	2016-01-14 08:00:00
0	52	2016-01-14 09:00:00
0	5	2016-01-14 10:00:00
1	45	2016-01-14 10:00:00
1	66	2016-01-14 10:00:00
1	53	2016-01-15 14:00:00
0	1	2016-01-18 11:00:00
0	27	2016-01-19 14:00:00
0	46	2016-01-19 15:00:00
0	31	2016-01-20 12:00:00
1	42	2016-01-20 13:00:00
1	43	2016-01-20 14:00:00
1	8	2016-01-20 17:00:00
0	5	2016-01-20 17:00:00
1	4	2016-01-20 17:00:00
0	3	2016-01-20 17:00:00
0	6	2016-01-20 17:00:00
1	3	2016-01-20 17:00:00
0	3	2016-01-21 09:00:00
1	0.9	2016-01-21 09:00:00
0	1	2016-01-21 09:00:00
0	7	2016-01-21 09:00:00
0	6	2016-01-21 09:00:00
0	8	2016-01-21 09:00:00
0	3	2016-01-21 09:00:00
1	4	2016-01-21 09:00:00
1	2	2016-01-21 09:00:00
1	53	2016-01-21 15:00:00
1	57	2016-01-22 10:00:00
1	51	2016-01-22 11:00:00
0	4	2016-01-22 12:00:00
1	43	2016-01-23 12:00:00
1	57	2016-01-23 12:00:00
1	26	2016-01-23 12:00:00
1	48	2016-01-23 12:00:00
1	67	2016-01-23 12:00:00
1	52	2016-01-26 09:00:00
1	39	2016-01-26 10:00:00
1	32	2016-01-26 17:00:00
0	8	2016-01-27 10:00:00
0	49	2016-01-27 13:00:00
1	4	2016-01-28 14:00:00
1	5	2016-01-28 14:00:00
0	3	2016-01-28 14:00:00
0	12	2016-01-28 14:00:00
1	3	2016-01-29 08:00:00
0	3	2016-01-29 08:00:00
1	3	2016-01-29 08:00:00
1	4	2016-01-29 08:00:00
0	1	2016-01-29 08:00:00
0	1	2016-01-29 08:00:00
1	1	2016-01-29 08:00:00
0	6	2016-01-29 08:00:00
1	75	2016-01-29 15:00:00
1	25	2016-01-30 15:00:00
0	62	2016-02-02 14:00:00
1	7	2016-02-02 17:00:00
0	6	2016-02-02 17:00:00
0	5	2016-02-02 17:00:00
1	6	2016-02-03 17:00:00
0	34	2016-02-03 17:00:00
0	5	2016-02-03 17:00:00
0	1	2016-02-03 17:00:00
1	2	2016-02-03 17:00:00
1	6	2016-02-03 17:00:00
1	3	2016-02-03 17:00:00
1	10	2016-02-04 08:00:00
0	10	2016-02-04 08:00:00
0	10	2016-02-04 08:00:00
0	15	2016-02-04 08:00:00
0	6	2016-02-04 08:00:00
0	6	2016-02-04 08:00:00
1	4	2016-02-04 08:00:00
0	6	2016-02-04 08:00:00
0	3	2016-02-04 08:00:00
0	2	2016-02-04 10:00:00
0	1	2016-02-04 10:00:00
1	4	2016-02-04 10:00:00
1	32	2016-02-04 10:00:00
1	71	2016-02-04 11:00:00
0	0.16	2016-02-04 12:00:00
0	6	2016-02-04 17:00:00
0	3	2016-02-04 18:00:00
0	1	2016-02-04 19:00:00
0	0.16	2016-02-05 09:00:00
1	5	2016-02-05 12:00:00
0	6	2016-02-05 12:00:00
0	6	2016-02-05 12:00:00
0	9	2016-02-05 12:00:00
0	1	2016-02-05 12:00:00
0	3	2016-02-05 12:00:00
1	3	2016-02-05 12:00:00
1	9	2016-02-05 12:00:00
0	5	2016-02-05 12:00:00
1	3	2016-02-05 12:00:00
1	3	2016-02-05 12:00:00
1	11	2016-02-05 12:00:00
0	3	2016-02-05 12:00:00
1	6	2016-02-05 12:00:00
1	3	2016-02-05 12:00:00
0	51	2016-02-05 12:00:00
0	3	2016-02-05 12:00:00
0	0.75	2016-02-05 12:00:00
0	2	2016-02-05 12:00:00
1	1	2016-02-05 12:00:00
0	3	2016-02-05 12:00:00
1	6	2016-02-05 12:00:00
0	2	2016-02-05 12:00:00
1	3	2016-02-05 12:00:00
0	1	2016-02-05 12:00:00
0	1	2016-02-05 12:00:00
0	6	2016-02-05 12:00:00
0	6	2016-02-05 12:00:00
1	0.8	2016-02-05 12:00:00
0	1	2016-02-05 12:00:00
0	3	2016-02-05 12:00:00
1	3	2016-02-05 12:00:00
1	1	2016-02-05 12:00:00
1	3	2016-02-05 12:00:00
0	6	2016-02-05 12:00:00
1	13	2016-02-05 12:00:00
1	3	2016-02-05 12:00:00
0	2	2016-02-05 12:00:00
0	77	2016-02-05 12:00:00
0	2	2016-02-05 12:00:00
0	3	2016-02-05 12:00:00
1	3	2016-02-05 12:00:00
0	3	2016-02-05 12:00:00
1	3	2016-02-05 12:00:00
0	2	2016-02-05 12:00:00
0	3	2016-02-05 12:00:00
1	1	2016-02-05 12:00:00
0	1	2016-02-05 12:00:00
1	1	2016-02-05 12:00:00
0	3	2016-02-05 12:00:00
0	5	2016-02-05 12:00:00
1	1	2016-02-05 12:00:00
0	3	2016-02-05 12:00:00
0	28	2016-02-05 14:00:00
0	57	2016-02-07 14:00:00
1	0.9	2016-02-11 08:00:00
0	58	2016-02-11 14:00:00
1	6	2016-02-12 11:00:00
1	6	2016-02-12 11:00:00
0	5	2016-02-12 11:00:00
1	45	2016-02-12 14:00:00
1	0.9	2016-02-12 21:00:00
1	4	2016-02-14 09:00:00
1	49	2016-02-14 09:00:00
1	29	2016-02-14 09:00:00
1	45	2016-02-15 16:00:00
1	35	2016-02-16 11:00:00
0	1	2016-02-17 15:00:00
0	53	2016-02-17 15:00:00
0	53	2016-02-17 15:00:00
1	38	2016-02-17 15:00:00
1	58	2016-02-17 15:00:00
0	21	2016-02-17 15:00:00
0	65	2016-02-17 15:00:00
0	53	2016-02-17 15:00:00
0	27	2016-02-17 15:00:00
0	68	2016-02-17 15:00:00
0	4	2016-02-17 15:00:00
0	25	2016-02-17 15:00:00
0	1	2016-02-17 15:00:00
0	3	2016-02-17 15:00:00
0	3	2016-02-17 15:00:00
0	38	2016-02-17 15:00:00
1	6	2016-02-17 15:00:00
1	4	2016-02-17 15:00:00
0	4	2016-02-17 15:00:00
0	5	2016-02-17 15:00:00
1	6	2016-02-17 15:00:00
1	5	2016-02-17 15:00:00
1	30	2016-02-17 15:00:00
1	3	2016-02-17 15:00:00
1	28	2016-02-17 18:00:00
0	6	2016-02-17 18:00:00
1	1	2016-02-17 18:00:00
0	34	2016-02-17 18:00:00
1	22	2016-02-17 18:00:00
1	30	2016-02-17 18:00:00
1	24	2016-02-17 18:00:00
0	68	2016-02-17 19:00:00
0	1	2016-02-17 19:00:00
0	1	2016-02-18 11:00:00
1	1	2016-02-18 11:00:00
1	51	2016-02-18 11:00:00
0	1	2016-02-18 15:00:00
0	0.8	2016-02-18 15:00:00
1	1	2016-02-19 10:00:00
0	29	2016-02-19 10:00:00
0	67	2016-02-19 16:00:00
0	49	2016-02-19 16:00:00
0	83	2016-02-19 16:00:00
0	4	2016-02-19 16:00:00
0	3	2016-02-19 16:00:00
0	4	2016-02-19 16:00:00
0	2	2016-02-19 16:00:00
1	2	2016-02-19 16:00:00
1	6	2016-02-19 16:00:00
0	13	2016-02-19 16:00:00
0	31	2016-02-19 16:00:00
0	40	2016-02-20 09:00:00
1	0.58	2016-02-20 10:00:00
1	6	2016-02-20 11:00:00
0	74	2016-02-20 14:00:00
1	2	2016-02-21 08:00:00
0	4	2016-02-21 08:00:00
1	7	2016-02-21 08:00:00
1	6	2016-02-21 08:00:00
1	1	2016-02-21 08:00:00
1	2	2016-02-21 08:00:00
0	2	2016-02-21 08:00:00
0	5	2016-02-21 08:00:00
0	6	2016-02-21 08:00:00
0	4	2016-02-21 08:00:00
1	20	2016-02-21 08:00:00
1	23	2016-02-22 10:00:00
0	74	2016-02-22 13:00:00
1	29	2016-02-23 08:00:00
0	52	2016-02-23 10:00:00
1	50	2016-02-23 11:00:00
1	21	2016-02-24 09:00:00
1	58	2016-02-24 10:00:00
1	74	2016-02-24 11:00:00
0	9	2016-02-24 15:00:00
1	5	2016-02-24 15:00:00
1	1	2016-02-24 15:00:00
1	10	2016-02-24 15:00:00
0	7	2016-02-24 15:00:00
0	7	2016-02-24 15:00:00
1	82	2016-02-24 15:00:00
1	4	2016-02-24 15:00:00
0	6	2016-02-24 15:00:00
0	9	2016-02-25 08:00:00
1	1	2016-02-25 08:00:00
1	2	2016-02-25 08:00:00
1	62	2016-02-25 08:00:00
1	3	2016-02-25 08:00:00
0	1	2016-02-25 08:00:00
1	4	2016-02-25 08:00:00
0	2	2016-02-25 08:00:00
1	5	2016-02-25 08:00:00
0	0.6	2016-02-25 08:00:00
1	2	2016-02-25 08:00:00
1	72	2016-02-25 08:00:00
1	2	2016-02-25 08:00:00
0	3	2016-02-25 08:00:00
0	3	2016-02-25 08:00:00
1	1	2016-02-25 08:00:00
1	3	2016-02-25 08:00:00
1	3	2016-02-25 08:00:00
0	9	2016-02-25 08:00:00
0	43	2016-02-25 09:00:00
1	50	2016-02-25 09:00:00
0	58	2016-02-26 09:00:00
0	3	2016-02-26 22:00:00
0	0.9	2016-02-27 15:00:00
0	45	2016-02-27 15:00:00
1	75	2016-02-27 15:00:00
0	1	2016-02-27 15:00:00
1	4	2016-02-27 15:00:00
0	1	2016-02-27 15:00:00
0	5	2016-02-27 15:00:00
0	1	2016-02-27 15:00:00
1	2	2016-02-27 15:00:00
0	3	2016-02-27 15:00:00
0	2	2016-02-27 15:00:00
1	3	2016-02-27 15:00:00
0	3	2016-02-28 08:00:00
1	3	2016-02-29 08:00:00
0	28	2016-02-29 09:00:00
0	6	2016-02-29 11:00:00
0	3	2016-02-29 11:00:00
1	3	2016-02-29 11:00:00
0	33	2016-02-29 12:00:00
1	19	2016-02-29 14:00:00
1	21	2016-02-29 14:00:00
0	1	2016-02-29 21:00:00
1	37	2016-03-03 09:00:00
0	62	2016-03-03 10:00:00
0	32	2016-03-03 17:00:00
0	3	2016-03-03 17:00:00
1	5	2016-03-03 17:00:00
0	8	2016-03-03 17:00:00
1	13	2016-03-03 17:00:00
1	57	2016-03-03 17:00:00
0	6	2016-03-03 17:00:00
1	10	2016-03-03 17:00:00
0	2	2016-03-04 01:00:00
1	4	2016-03-04 08:00:00
0	3	2016-03-04 08:00:00
0	11	2016-03-04 08:00:00
0	4	2016-03-04 08:00:00
0	47	2016-03-04 08:00:00
1	5	2016-03-04 08:00:00
0	3	2016-03-04 08:00:00
1	1	2016-03-04 08:00:00
0	3	2016-03-04 14:00:00
1	7	2016-03-04 16:00:00
1	23	2016-03-04 16:00:00
0	4	2016-03-04 16:00:00
0	28	2016-03-04 16:00:00
0	4	2016-03-04 16:00:00
1	3	2016-03-04 16:00:00
0	4	2016-03-04 16:00:00
1	2	2016-03-04 16:00:00
1	10	2016-03-04 16:00:00
0	10	2016-03-04 16:00:00
0	1	2016-03-04 16:00:00
1	1	2016-03-04 16:00:00
0	3	2016-03-04 16:00:00
1	37	2016-03-04 16:00:00
0	43	2016-03-04 16:00:00
0	22	2016-03-04 16:00:00
0	5	2016-03-04 16:00:00
0	4	2016-03-04 16:00:00
0	6	2016-03-04 16:00:00
0	7	2016-03-04 16:00:00
1	55	2016-03-07 09:00:00
0	52	2016-03-07 09:00:00
1	45	2016-03-07 09:00:00
1	26	2016-03-07 10:00:00
1	57	2016-03-08 10:00:00
0	59	2016-03-08 11:00:00
0	66	2016-03-08 14:00:00
1	7	2016-03-09 10:00:00
0	8	2016-03-09 10:00:00
1	8	2016-03-09 10:00:00
1	7	2016-03-09 10:00:00
0	7	2016-03-09 10:00:00
1	7	2016-03-09 10:00:00
1	8	2016-03-09 10:00:00
1	7	2016-03-09 10:00:00
1	6	2016-03-09 10:00:00
0	8	2016-03-09 10:00:00
1	6	2016-03-09 10:00:00
0	8	2016-03-09 10:00:00
0	7	2016-03-09 10:00:00
0	8	2016-03-09 10:00:00
1	7	2016-03-09 10:00:00
1	7	2016-03-09 10:00:00
0	7	2016-03-09 10:00:00
1	7	2016-03-09 10:00:00
1	7	2016-03-09 10:00:00
1	7	2016-03-09 10:00:00
0	7	2016-03-09 10:00:00
0	7	2016-03-09 10:00:00
0	8	2016-03-09 10:00:00
0	7	2016-03-09 10:00:00
1	8	2016-03-09 10:00:00
0	8	2016-03-09 10:00:00
1	7	2016-03-09 10:00:00
0	7	2016-03-09 10:00:00
1	6	2016-03-09 10:00:00
0	8	2016-03-09 10:00:00
0	7	2016-03-09 10:00:00
1	13	2016-03-09 13:00:00
1	5	2016-03-09 18:00:00
0	5	2016-03-09 18:00:00
0	7	2016-03-10 06:00:00
0	7	2016-03-10 06:00:00
0	7	2016-03-10 10:00:00
1	7	2016-03-10 10:00:00
1	7	2016-03-10 11:00:00
0	6	2016-03-10 11:00:00
0	7	2016-03-10 11:00:00
1	7	2016-03-10 11:00:00
1	7	2016-03-10 11:00:00
0	7	2016-03-10 11:00:00
0	6	2016-03-10 11:00:00
1	7	2016-03-10 11:00:00
0	7	2016-03-10 11:00:00
1	7	2016-03-10 11:00:00
1	7	2016-03-10 11:00:00
1	6	2016-03-10 11:00:00
0	7	2016-03-10 11:00:00
1	7	2016-03-10 11:00:00
0	7	2016-03-10 11:00:00
0	7	2016-03-10 11:00:00
0	7	2016-03-10 11:00:00
1	42	2016-03-10 11:00:00
0	7	2016-03-10 13:00:00
0	7	2016-03-10 13:00:00
0	6	2016-03-10 13:00:00
1	6	2016-03-10 14:00:00
0	6	2016-03-10 15:00:00
0	7	2016-03-10 15:00:00
0	7	2016-03-10 15:00:00
0	7	2016-03-10 15:00:00
1	7	2016-03-10 15:00:00
0	7	2016-03-10 15:00:00
1	7	2016-03-10 15:00:00
0	7	2016-03-10 15:00:00
0	7	2016-03-10 15:00:00
1	7	2016-03-10 15:00:00
0	7	2016-03-10 15:00:00
0	6	2016-03-10 15:00:00
0	6	2016-03-10 15:00:00
1	6	2016-03-10 15:00:00
0	7	2016-03-10 15:00:00
0	7	2016-03-10 15:00:00
0	7	2016-03-10 15:00:00
0	7	2016-03-10 15:00:00
0	6	2016-03-10 15:00:00
1	7	2016-03-10 15:00:00
0	6	2016-03-10 15:00:00
1	7	2016-03-10 15:00:00
1	7	2016-03-10 16:00:00
0	6	2016-03-10 16:00:00
0	6	2016-03-10 16:00:00
0	6	2016-03-10 16:00:00
1	7	2016-03-10 16:00:00
1	7	2016-03-10 16:00:00
1	6	2016-03-10 16:00:00
0	6	2016-03-10 16:00:00
0	6	2016-03-10 16:00:00
0	7	2016-03-10 16:00:00
0	7	2016-03-10 16:00:00
0	7	2016-03-10 16:00:00
0	7	2016-03-10 16:00:00
1	6	2016-03-10 16:00:00
1	7	2016-03-10 16:00:00
1	8	2016-03-10 16:00:00
0	7	2016-03-10 16:00:00
1	7	2016-03-10 16:00:00
0	7	2016-03-10 16:00:00
0	7	2016-03-10 16:00:00
0	7	2016-03-10 16:00:00
0	6	2016-03-10 16:00:00
1	7	2016-03-10 16:00:00
0	7	2016-03-10 16:00:00
0	7	2016-03-10 16:00:00
0	6	2016-03-10 16:00:00
0	7	2016-03-10 16:00:00
0	60	2016-03-10 17:00:00
0	7	2016-03-11 10:00:00
1	7	2016-03-11 10:00:00
1	7	2016-03-11 10:00:00
0	6	2016-03-11 10:00:00
1	7	2016-03-11 10:00:00
1	7	2016-03-11 14:00:00
1	8	2016-03-11 14:00:00
0	7	2016-03-11 14:00:00
1	6	2016-03-11 14:00:00
0	7	2016-03-11 14:00:00
0	6	2016-03-11 14:00:00
1	7	2016-03-11 14:00:00
1	50	2016-03-11 15:00:00
1	30	2016-03-11 15:00:00
1	7	2016-03-11 15:00:00
0	6	2016-03-11 15:00:00
0	3	2016-03-11 15:00:00
0	6	2016-03-11 15:00:00
0	7	2016-03-11 15:00:00
0	7	2016-03-11 15:00:00
0	7	2016-03-11 15:00:00
0	4	2016-03-11 15:00:00
1	7	2016-03-11 15:00:00
0	7	2016-03-11 15:00:00
0	7	2016-03-11 15:00:00
0	5	2016-03-11 16:00:00
0	49	2016-03-11 16:00:00
0	7	2016-03-11 16:00:00
0	2	2016-03-11 16:00:00
0	3	2016-03-11 16:00:00
0	4	2016-03-11 16:00:00
0	1	2016-03-11 16:00:00
1	7	2016-03-11 16:00:00
1	7	2016-03-11 16:00:00
0	16	2016-03-14 09:00:00
1	21	2016-03-14 09:00:00
1	0.5	2016-03-14 09:00:00
1	26	2016-03-14 09:00:00
1	31	2016-03-14 09:00:00
1	27	2016-03-14 09:00:00
0	2	2016-03-14 09:00:00
1	38	2016-03-14 09:00:00
0	30	2016-03-14 09:00:00
0	5	2016-03-14 09:00:00
0	4	2016-03-14 09:00:00
1	4	2016-03-14 09:00:00
1	3	2016-03-14 09:00:00
1	4	2016-03-14 09:00:00
0	4	2016-03-14 09:00:00
1	3	2016-03-14 09:00:00
1	7	2016-03-14 09:00:00
0	12	2016-03-14 10:00:00
1	7	2016-03-14 10:00:00
1	6	2016-03-14 10:00:00
1	7	2016-03-14 10:00:00
0	8	2016-03-14 10:00:00
0	7	2016-03-14 10:00:00
0	7	2016-03-14 10:00:00
0	7	2016-03-14 10:00:00
1	12	2016-03-14 10:00:00
1	7	2016-03-14 10:00:00
0	7	2016-03-14 10:00:00
1	11	2016-03-14 10:00:00
1	6	2016-03-14 10:00:00
0	7	2016-03-14 10:00:00
0	7	2016-03-14 10:00:00
1	8	2016-03-14 10:00:00
1	11	2016-03-14 10:00:00
1	7	2016-03-14 10:00:00
0	12	2016-03-14 10:00:00
1	8	2016-03-14 10:00:00
0	7	2016-03-14 14:00:00
1	7	2016-03-14 14:00:00
0	7	2016-03-14 14:00:00
0	7	2016-03-14 14:00:00
1	6	2016-03-14 14:00:00
0	6	2016-03-14 14:00:00
0	46	2016-03-14 18:00:00
0	7	2016-03-14 20:00:00
1	6	2016-03-14 20:00:00
1	6	2016-03-14 20:00:00
0	8	2016-03-14 20:00:00
0	8	2016-03-14 20:00:00
0	8	2016-03-14 20:00:00
0	8	2016-03-14 20:00:00
0	8	2016-03-15 09:00:00
1	8	2016-03-15 09:00:00
0	7	2016-03-15 09:00:00
0	7	2016-03-15 09:00:00
1	7	2016-03-15 09:00:00
1	7	2016-03-15 09:00:00
1	7	2016-03-15 09:00:00
1	8	2016-03-15 09:00:00
1	6	2016-03-15 10:00:00
0	10	2016-03-15 10:00:00
0	7	2016-03-15 10:00:00
0	7	2016-03-15 10:00:00
1	45	2016-03-15 10:00:00
1	59	2016-03-15 10:00:00
0	5	2016-03-15 11:00:00
0	8	2016-03-15 13:00:00
0	6	2016-03-15 13:00:00
1	7	2016-03-15 13:00:00
1	14	2016-03-15 13:00:00
0	8	2016-03-15 13:00:00
0	9	2016-03-15 13:00:00
0	7	2016-03-15 13:00:00
0	7	2016-03-15 13:00:00
0	8	2016-03-15 15:00:00
0	7	2016-03-15 15:00:00
0	7	2016-03-15 15:00:00
0	8	2016-03-15 15:00:00
0	8	2016-03-15 15:00:00
0	6	2016-03-15 15:00:00
0	8	2016-03-15 15:00:00
1	6	2016-03-15 15:00:00
1	7	2016-03-15 15:00:00
1	7	2016-03-15 15:00:00
0	6	2016-03-15 15:00:00
0	8	2016-03-15 15:00:00
0	7	2016-03-15 15:00:00
1	11	2016-03-15 15:00:00
1	8	2016-03-15 15:00:00
1	7	2016-03-15 15:00:00
1	8	2016-03-15 15:00:00
0	8	2016-03-15 15:00:00
1	7	2016-03-15 15:00:00
0	8	2016-03-15 15:00:00
1	8	2016-03-15 15:00:00
1	7	2016-03-15 15:00:00
0	7	2016-03-15 15:00:00
0	7	2016-03-15 15:00:00
1	7	2016-03-15 15:00:00
0	7	2016-03-15 15:00:00
1	8	2016-03-15 15:00:00
1	8	2016-03-15 15:00:00
1	8	2016-03-15 15:00:00
1	8	2016-03-15 15:00:00
0	11	2016-03-15 15:00:00
0	10	2016-03-15 15:00:00
0	6	2016-03-15 15:00:00
1	6	2016-03-15 15:00:00
1	6	2016-03-15 17:00:00
0	6	2016-03-15 17:00:00
0	7	2016-03-15 17:00:00
0	7	2016-03-15 17:00:00
1	7	2016-03-15 17:00:00
1	7	2016-03-15 17:00:00
1	7	2016-03-16 08:00:00
1	13	2016-03-16 08:00:00
0	6	2016-03-16 08:00:00
0	11	2016-03-16 08:00:00
1	8	2016-03-16 08:00:00
0	8	2016-03-16 08:00:00
0	7	2016-03-16 08:00:00
0	6	2016-03-16 09:00:00
0	7	2016-03-16 09:00:00
0	8	2016-03-16 09:00:00
0	6	2016-03-16 10:00:00
0	7	2016-03-16 10:00:00
0	7	2016-03-16 10:00:00
0	7	2016-03-16 10:00:00
0	7	2016-03-16 10:00:00
0	7	2016-03-16 10:00:00
1	7	2016-03-16 10:00:00
1	6	2016-03-16 10:00:00
0	6	2016-03-16 10:00:00
1	6	2016-03-16 10:00:00
1	7	2016-03-16 10:00:00
1	9	2016-03-16 10:00:00
0	6	2016-03-16 10:00:00
1	9	2016-03-16 10:00:00
0	6	2016-03-16 10:00:00
1	11	2016-03-16 10:00:00
0	6	2016-03-16 10:00:00
1	9	2016-03-16 10:00:00
0	8	2016-03-16 10:00:00
1	7	2016-03-16 10:00:00
1	8	2016-03-16 10:00:00
0	8	2016-03-16 10:00:00
0	7	2016-03-16 10:00:00
1	7	2016-03-16 10:00:00
1	11	2016-03-16 10:00:00
0	8	2016-03-16 10:00:00
1	7	2016-03-16 10:00:00
1	7	2016-03-16 10:00:00
0	10	2016-03-16 10:00:00
1	8	2016-03-16 10:00:00
1	9	2016-03-16 10:00:00
0	10	2016-03-16 10:00:00
0	11	2016-03-16 10:00:00
0	6	2016-03-16 10:00:00
0	10	2016-03-16 10:00:00
1	8	2016-03-16 10:00:00
1	10	2016-03-16 10:00:00
0	11	2016-03-16 10:00:00
0	6	2016-03-16 10:00:00
1	7	2016-03-16 10:00:00
1	7	2016-03-16 10:00:00
1	7	2016-03-16 10:00:00
0	8	2016-03-16 10:00:00
1	8	2016-03-16 10:00:00
0	8	2016-03-16 10:00:00
1	7	2016-03-16 10:00:00
1	7	2016-03-16 10:00:00
1	7	2016-03-16 10:00:00
0	8	2016-03-16 10:00:00
0	6	2016-03-16 13:00:00
1	26	2016-03-16 13:00:00
0	6	2016-03-16 13:00:00
0	6	2016-03-16 13:00:00
1	7	2016-03-16 13:00:00
0	8	2016-03-16 13:00:00
1	6	2016-03-16 13:00:00
1	6	2016-03-16 13:00:00
0	6	2016-03-16 13:00:00
0	7	2016-03-16 13:00:00
1	6	2016-03-16 13:00:00
0	8	2016-03-16 13:00:00
1	6	2016-03-16 13:00:00
1	8	2016-03-16 13:00:00
0	7	2016-03-16 13:00:00
1	6	2016-03-16 13:00:00
0	7	2016-03-16 13:00:00
1	7	2016-03-16 13:00:00
1	10	2016-03-16 13:00:00
1	6	2016-03-16 13:00:00
1	6	2016-03-16 13:00:00
0	10	2016-03-16 13:00:00
0	6	2016-03-16 13:00:00
0	7	2016-03-16 15:00:00
0	6	2016-03-16 15:00:00
0	7	2016-03-16 17:00:00
0	14	2016-03-16 17:00:00
1	26	2016-03-16 17:00:00
1	7	2016-03-16 17:00:00
0	36	2016-03-17 10:00:00
1	7	2016-03-17 10:00:00
0	7	2016-03-17 10:00:00
1	8	2016-03-17 10:00:00
1	10	2016-03-17 10:00:00
0	7	2016-03-17 10:00:00
1	9	2016-03-17 10:00:00
1	11	2016-03-17 10:00:00
0	8	2016-03-17 10:00:00
0	7	2016-03-17 10:00:00
1	7	2016-03-17 10:00:00
1	7	2016-03-17 14:00:00
0	7	2016-03-17 14:00:00
1	7	2016-03-17 14:00:00
1	7	2016-03-17 14:00:00
1	6	2016-03-17 14:00:00
0	7	2016-03-17 14:00:00
1	7	2016-03-17 14:00:00
0	7	2016-03-17 14:00:00
0	11	2016-03-17 14:00:00
1	12	2016-03-17 14:00:00
0	7	2016-03-17 14:00:00
0	6	2016-03-17 14:00:00
1	7	2016-03-17 14:00:00
1	8	2016-03-17 14:00:00
0	8	2016-03-17 14:00:00
0	8	2016-03-17 16:00:00
1	10	2016-03-17 17:00:00
0	2	2016-03-18 08:00:00
0	5	2016-03-18 08:00:00
1	3	2016-03-18 08:00:00
0	6	2016-03-18 08:00:00
0	5	2016-03-18 08:00:00
0	3	2016-03-18 08:00:00
0	1	2016-03-18 08:00:00
1	4	2016-03-18 08:00:00
1	4	2016-03-18 08:00:00
1	2	2016-03-18 08:00:00
0	9	2016-03-18 08:00:00
1	7	2016-03-18 08:00:00
0	7	2016-03-18 08:00:00
0	7	2016-03-18 08:00:00
0	2	2016-03-18 08:00:00
0	2	2016-03-18 08:00:00
1	6	2016-03-18 09:00:00
0	9	2016-03-18 09:00:00
1	37	2016-03-18 10:00:00
1	10	2016-03-18 10:00:00
0	7	2016-03-18 10:00:00
0	7	2016-03-18 10:00:00
0	47	2016-03-18 10:00:00
0	8	2016-03-18 11:00:00
0	7	2016-03-18 11:00:00
0	7	2016-03-18 11:00:00
0	7	2016-03-18 11:00:00
1	9	2016-03-18 11:00:00
1	12	2016-03-18 11:00:00
1	7	2016-03-18 11:00:00
0	11	2016-03-18 11:00:00
0	8	2016-03-18 11:00:00
1	8	2016-03-18 11:00:00
0	8	2016-03-18 11:00:00
1	8	2016-03-18 14:00:00
0	8	2016-03-18 14:00:00
1	7	2016-03-18 14:00:00
0	8	2016-03-18 14:00:00
0	6	2016-03-18 14:00:00
0	6	2016-03-18 14:00:00
0	9	2016-03-18 14:00:00
0	8	2016-03-18 14:00:00
1	6	2016-03-18 14:00:00
1	12	2016-03-18 14:00:00
1	8	2016-03-18 14:00:00
0	7	2016-03-18 14:00:00
0	7	2016-03-18 14:00:00
1	9	2016-03-18 15:00:00
1	7	2016-03-18 15:00:00
1	7	2016-03-18 15:00:00
0	7	2016-03-18 15:00:00
1	9	2016-03-18 15:00:00
1	45	2016-03-18 15:00:00
0	6	2016-03-18 16:00:00
0	5	2016-03-18 16:00:00
1	1	2016-03-18 16:00:00
0	7	2016-03-18 16:00:00
0	3	2016-03-18 16:00:00
1	34	2016-03-18 16:00:00
0	23	2016-03-18 16:00:00
0	4	2016-03-18 16:00:00
0	0.08	2016-03-18 16:00:00
1	2	2016-03-18 16:00:00
0	6	2016-03-18 16:00:00
1	8	2016-03-18 16:00:00
1	6	2016-03-18 16:00:00
0	4	2016-03-18 16:00:00
1	8	2016-03-18 16:00:00
1	4	2016-03-18 16:00:00
0	8	2016-03-18 16:00:00
0	7	2016-03-18 16:00:00
1	8	2016-03-18 16:00:00
0	3	2016-03-18 16:00:00
0	4	2016-03-18 16:00:00
0	4	2016-03-18 16:00:00
0	5	2016-03-18 16:00:00
1	5	2016-03-18 16:00:00
1	9	2016-03-18 16:00:00
0	0.75	2016-03-18 16:00:00
1	11	2016-03-18 16:00:00
0	80	2016-03-18 16:00:00
1	3	2016-03-21 09:00:00
0	11	2016-03-21 10:00:00
0	10	2016-03-21 10:00:00
1	10	2016-03-21 10:00:00
1	8	2016-03-21 10:00:00
1	8	2016-03-21 10:00:00
1	8	2016-03-21 10:00:00
1	12	2016-03-21 10:00:00
1	8	2016-03-21 10:00:00
0	11	2016-03-21 10:00:00
0	11	2016-03-21 10:00:00
0	7	2016-03-21 10:00:00
1	8	2016-03-21 10:00:00
1	11	2016-03-21 10:00:00
0	9	2016-03-21 10:00:00
1	11	2016-03-21 10:00:00
0	8	2016-03-21 14:00:00
0	7	2016-03-21 14:00:00
0	7	2016-03-21 14:00:00
0	6	2016-03-21 14:00:00
0	8	2016-03-21 14:00:00
1	10	2016-03-21 15:00:00
0	9	2016-03-21 15:00:00
0	11	2016-03-21 15:00:00
0	8	2016-03-21 15:00:00
0	10	2016-03-21 15:00:00
1	8	2016-03-21 15:00:00
1	9	2016-03-21 17:00:00
0	10	2016-03-22 09:00:00
1	6	2016-03-22 09:00:00
0	6	2016-03-22 09:00:00
1	21	2016-03-22 09:00:00
0	8	2016-03-22 10:00:00
1	7	2016-03-22 10:00:00
1	6	2016-03-22 10:00:00
0	10	2016-03-22 10:00:00
0	9	2016-03-22 10:00:00
1	7	2016-03-22 10:00:00
0	8	2016-03-22 10:00:00
1	9	2016-03-22 10:00:00
0	10	2016-03-22 10:00:00
0	6	2016-03-22 10:00:00
0	8	2016-03-22 10:00:00
1	7	2016-03-22 10:00:00
0	7	2016-03-22 10:00:00
0	72	2016-03-22 10:00:00
1	6	2016-03-22 11:00:00
1	7	2016-03-22 15:00:00
0	11	2016-03-22 15:00:00
0	8	2016-03-22 15:00:00
1	7	2016-03-23 13:00:00
0	7	2016-03-23 13:00:00
1	7	2016-03-23 13:00:00
0	7	2016-03-23 13:00:00
1	7	2016-03-23 15:00:00
1	9	2016-03-23 15:00:00
1	61	2016-03-23 15:00:00
1	7	2016-03-23 15:00:00
0	8	2016-03-23 15:00:00
0	10	2016-03-23 15:00:00
1	11	2016-03-23 15:00:00
0	9	2016-03-23 15:00:00
0	62	2016-03-24 07:00:00
0	3	2016-03-24 14:00:00
0	16	2016-03-24 14:00:00
0	7	2016-03-24 14:00:00
0	12	2016-03-24 14:00:00
0	13	2016-03-24 14:00:00
0	10	2016-03-24 14:00:00
0	12	2016-03-24 15:00:00
1	8	2016-03-24 16:00:00
0	7	2016-03-25 09:00:00
1	3	2016-03-25 09:00:00
0	3	2016-03-25 09:00:00
1	3	2016-03-25 09:00:00
0	10	2016-03-25 09:00:00
0	2	2016-03-25 09:00:00
1	1	2016-03-25 09:00:00
0	3	2016-03-25 09:00:00
0	3	2016-03-25 09:00:00
0	3	2016-03-25 09:00:00
1	7	2016-03-25 09:00:00
0	2	2016-03-25 09:00:00
1	6	2016-03-25 09:00:00
0	7	2016-03-25 10:00:00
0	8	2016-03-25 10:00:00
1	10	2016-03-25 10:00:00
1	7	2016-03-25 10:00:00
1	6	2016-03-25 10:00:00
0	10	2016-03-25 10:00:00
0	10	2016-03-25 10:00:00
1	46	2016-03-25 15:00:00
0	2	2016-03-26 10:00:00
0	79	2016-03-26 10:00:00
1	1	2016-03-26 10:00:00
1	3	2016-03-26 10:00:00
0	3	2016-03-26 10:00:00
0	2	2016-03-26 10:00:00
0	4	2016-03-26 10:00:00
0	4	2016-03-26 10:00:00
1	6	2016-03-26 10:00:00
0	3	2016-03-26 10:00:00
1	2	2016-03-26 10:00:00
1	1	2016-03-26 10:00:00
1	3	2016-03-26 10:00:00
1	4	2016-03-26 10:00:00
1	6	2016-03-26 10:00:00
0	4	2016-03-26 10:00:00
0	5	2016-03-26 10:00:00
1	3	2016-03-26 10:00:00
0	6	2016-03-26 10:00:00
1	5	2016-03-26 10:00:00
0	4	2016-03-26 10:00:00
1	1	2016-03-26 10:00:00
0	28	2016-03-26 10:00:00
0	62	2016-03-26 11:00:00
1	51	2016-03-28 10:00:00
0	57	2016-03-28 11:00:00
1	11	2016-03-28 15:00:00
0	10	2016-03-28 15:00:00
1	6	2016-03-28 15:00:00
1	7	2016-03-29 10:00:00
1	10	2016-03-29 10:00:00
1	45	2016-03-29 11:00:00
1	42	2016-03-29 14:00:00
0	12	2016-03-29 15:00:00
0	12	2016-03-30 11:00:00
1	4	2016-03-30 12:00:00
0	51	2016-03-31 10:00:00
1	66	2016-03-31 11:00:00
0	3	2016-03-31 14:00:00
0	20	2016-03-31 14:00:00
1	1	2016-03-31 14:00:00
1	2	2016-03-31 14:00:00
1	1	2016-03-31 14:00:00
0	7	2016-03-31 14:00:00
0	3	2016-03-31 14:00:00
0	2	2016-03-31 14:00:00
0	2	2016-03-31 15:00:00
0	6	2016-03-31 15:00:00
1	4	2016-03-31 15:00:00
1	11	2016-04-01 15:00:00
0	38	2016-04-01 16:00:00
1	40	2016-04-01 16:00:00
0	4	2016-04-01 16:00:00
0	7	2016-04-01 16:00:00
0	4	2016-04-01 16:00:00
0	5	2016-04-01 16:00:00
0	5	2016-04-01 16:00:00
1	3	2016-04-01 16:00:00
0	6	2016-04-01 16:00:00
0	4	2016-04-01 16:00:00
1	4	2016-04-01 17:00:00
0	2	2016-04-01 17:00:00
1	3	2016-04-05 08:00:00
0	4	2016-04-05 09:00:00
1	13	2016-04-05 09:00:00
0	3	2016-04-05 09:00:00
1	5	2016-04-05 09:00:00
1	67	2016-04-06 14:00:00
1	76	2016-04-07 08:00:00
1	4	2016-04-08 09:00:00
1	3	2016-04-08 09:00:00
1	37	2016-04-09 17:00:00
0	3	2016-04-10 18:00:00
0	28	2016-04-11 14:00:00
1	9	2016-04-11 14:00:00
0	1	2016-04-11 14:00:00
1	12	2016-04-11 14:00:00
0	36	2016-04-12 09:00:00
1	46	2016-04-15 08:00:00
0	2	2016-04-15 16:00:00
0	18	2016-04-15 16:00:00
0	62	2016-04-16 17:00:00
1	10	2016-04-18 10:00:00
0	10	2016-04-20 15:00:00
1	29	2016-04-20 15:00:00
0	43	2016-04-20 16:00:00
1	1	2016-04-21 09:00:00
1	2	2016-04-22 14:00:00
1	12	2016-04-22 14:00:00
0	54	2016-04-22 14:00:00
0	4	2016-04-22 18:00:00
1	20	2016-04-25 09:00:00
1	29	2016-04-25 09:00:00
1	32	2016-04-26 15:00:00
0	49	2016-04-26 16:00:00
1	16	2016-04-27 09:00:00
0	2	2016-04-28 19:00:00
0	3	2016-04-28 19:00:00
0	2	2016-04-29 11:00:00
1	38	2016-04-29 11:00:00
0	4	2016-05-02 10:00:00
0	3	2016-05-03 08:00:00
1	1	2016-05-03 08:00:00
1	28	2016-05-05 09:00:00
0	3	2016-05-07 09:00:00
1	38	2016-05-13 08:00:00
1	0.42	2016-05-13 09:00:00
1	52	2016-05-16 16:00:00
1	60	2016-05-19 16:00:00
0	49	2016-05-19 16:00:00
1	36	2016-05-20 13:00:00
0	2	2016-05-23 09:00:00
0	6	2016-05-24 10:00:00
1	68	2016-05-24 11:00:00
1	82	2016-05-25 09:00:00
1	21	2016-05-25 14:00:00
1	3	2016-05-25 14:00:00
0	53	2016-06-06 08:00:00
0	57	2016-06-06 09:00:00
1	30	2016-06-14 09:00:00
1	16	2016-06-16 10:00:00
0	46	2016-06-16 15:00:00
1	75	2016-06-17 10:00:00
1	68	2016-06-21 09:00:00
0	47	2016-06-21 11:00:00
1	44	2016-06-21 17:00:00
0	66	2016-06-22 11:00:00
1	30	2016-06-27 10:00:00
0	63	2016-07-01 09:00:00
1	45	2016-07-06 10:00:00
1	54	2016-07-07 16:00:00
0	38	2016-07-19 15:00:00
1	1	2016-07-19 16:00:00
1	66	2016-07-20 08:00:00
0	55	2016-07-20 09:00:00
1	62	2016-07-21 14:00:00
0	0.75	2016-07-26 14:00:00
1	0.42	2016-08-04 17:00:00
0	16	2016-08-05 08:00:00
0	1	2016-08-08 08:00:00
1	37	2016-08-10 10:00:00
1	19	2016-08-22 11:00:00
1	3	2016-08-23 10:00:00
0	53	2016-08-23 10:00:00
1	41	2016-08-29 15:00:00
0	26	2016-08-29 17:00:00
0	3	2016-09-07 17:00:00
1	28	2016-09-14 10:00:00
0	66	2016-09-14 11:00:00
0	2	2016-09-16 11:00:00
1	18	2016-09-16 11:00:00
1	1	2016-09-18 18:00:00
0	32	2016-09-20 10:00:00
0	15	2016-09-20 16:00:00
0	25	2016-09-21 08:00:00
0	9	2016-09-21 11:00:00
1	47	2016-09-23 09:00:00
0	37	2016-09-23 11:00:00
0	40	2016-09-26 11:00:00
0	40	2016-09-26 14:00:00
1	31	2016-09-27 16:00:00
1	19	2016-09-29 08:00:00
0	38	2016-10-08 10:00:00
0	23	2016-10-12 09:00:00
0	58	2016-10-12 09:00:00
1	1	2016-10-12 17:00:00
[truncated: 904 more rows]

## Sheet: Forecast sequence
年份	Case	P	T	RH	pre	Wsd	Sun
2014-01-01	171	851.397	-2.80968	37.8387	0	0.970968	6.25484
2014-02-01	58	847.779	-0.0857143	54.6429	0.267857	1.17857	4.64643
2014-03-01	26	847.906	8.4129	34.0645	0.180645	1.38065	8.464
2014-04-01	22	847.12	12.77	52.8	2.64	1.28333	6.54333
2014-05-01	30	845.274	16.9871	38.8387	0.651613	1.34516	8.10645
2014-06-01	25	843.25	21.4767	50.9667	1.59	1.40667	6.25333
2014-07-01	21	842.913	22.8226	56.5806	3.99677	1.20323	7.53871
2014-08-01	14	845.603	20.4161	60.9355	1.59677	1.2	6.13871
2014-09-01	19	847.48	17.1133	68.4667	2.81333	1.06	4.84667
2014-10-01	32	851.465	11.8548	67.6452	0.758065	1.00645	5.16774
2014-11-01	42	851.943	3.72	63	0.03	1.07667	3.47333
2014-12-01	93	854.955	-3.16452	47	0	1.07742	5.03226
2015-01-01	62	851.56	-1.57667	44.6333	0.0612903	0.932258	4.92903
2015-02-01	29	849.211	1.45	45.0357	0.075	1.27143	5.61429
2015-03-01	55	848.219	8.36667	38.0645	0.0709677	1.26774	6.69677
2015-04-01	14	847.38	13.4533	42.3667	0.43	1.31333	6.58333
2015-05-01	28	844.91	17.4419	46.2903	0.993548	1.25484	7.62903
2015-06-01	17	842.957	21.4467	46.6333	0.85	1.24667	6.01
2015-07-01	20	843.303	23.3516	48.7742	1.3129	1.27419	8.4129
2015-08-01	10	845.152	23.0194	43.9677	1.26774	1.27742	8.15484
2015-09-01	18	848.617	17.0483	63.1724	2.53	1.07	4.79667
2015-10-01	21	852.552	11.7677	52.9355	0.741935	1.02581	6.32903
2015-11-01	42	850.333	5.48333	66.2333	0.206667	0.98	4.86
2015-12-01	34	853.797	-2.35	59.8667	0.187097	1.00645	4.85161
2016-01-01	140	852.294	-4.55161	50.9355	0.00322581	1.13548	5.6
2016-02-01	182	854.055	-0.775862	42.1034	0.127586	1.08966	6.94483
2016-03-01	631	848.103	8.11935	38.9032	0.13871	1.26129	7.12258
2016-04-01	36	845.33	14.23	41.1333	0.55	1.3	7.37
2016-05-01	15	845.452	16.7645	44.9032	1.7129	1.41935	7.54194
2016-06-01	11	843.987	22.1	45.1667	0.813333	1.27667	7.61667
2016-07-01	11	841.816	24.2484	53.129	2.04839	1.36774	8.44194
2016-08-01	7	843.842	25.0452	53.9032	1.56452	1.41613	6.89677
2016-09-01	16	848.677	18.1467	58.6667	0.863333	1.07333	6.64
2016-10-01	28	850.545	11.0774	66.9677	1.23226	1.03871	4.10645
2016-11-01	44	852.353	3.51	53.0333	0	0.876667	5.45667
2016-12-01	101	852.542	-0.751613	53.2258	0	0.877419	5.28387
2017-01-01	105	851.874	-1.98387	39.4516	0.00322581	1.07742	5.22581
2017-02-01	35	850.729	1.99286	43.1786	0.214286	1.12857	5.88571
2017-03-01	63	848.816	5.87419	47.9032	0.43871	1.25806	5.3129
2017-04-01	39	846.91	12.99	44.3667	0.363333	1.30667	6.36
2017-05-01	27	847.335	17.9355	39	1.15806	1.25161	7.70645
2017-06-01	15	843.663	21.2467	49.7667	2.12667	1.22	7.78333
2017-07-01	6	842.316	26.0161	45	1.12903	1.42903	8.91935
2017-08-01	8	845.2	20.9968	66.7097	4.16774	1.05806	5.22581
2017-09-01	17	847.887	18.22	63.0333	0.61	1.06	5.75
2017-10-01	55	852.684	10.529	71.7419	0.916129	0.916129	4.23871
2017-11-01	156	853.047	3.80333	50.5667	0	0.79	5.46667
2017-12-01	236	855.052	-2.61935	44.5161	0.00645161	0.835484	4.82258

## Sheet: Sequence diagram data
Time	variable	value
2008-01-01	Cases	0
2008-01-02	Cases	0
2008-01-03	Cases	0
2008-01-04	Cases	0
2008-01-05	Cases	0
2008-01-06	Cases	0
2008-01-07	Cases	0
2008-01-08	Cases	1
2008-01-09	Cases	3
2008-01-10	Cases	0
2008-01-11	Cases	1
2008-01-12	Cases	2
2008-01-13	Cases	2
2008-01-14	Cases	1
2008-01-15	Cases	3
2008-01-16	Cases	4
2008-01-17	Cases	3
2008-01-18	Cases	3
2008-01-19	Cases	3
2008-01-20	Cases	1
2008-01-21	Cases	1
2008-01-22	Cases	2
2008-01-23	Cases	1
2008-01-24	Cases	1
2008-01-25	Cases	0
2008-01-26	Cases	3
2008-01-27	Cases	1
2008-01-28	Cases	0
2008-01-29	Cases	0
2008-01-30	Cases	2
2008-01-31	Cases	0
2008-02-01	Cases	0
2008-02-02	Cases	0
2008-02-03	Cases	0
2008-02-04	Cases	0
2008-02-05	Cases	0
2008-02-06	Cases	1
2008-02-07	Cases	0
2008-02-08	Cases	0
2008-02-09	Cases	0
2008-02-10	Cases	0
2008-02-11	Cases	0
2008-02-12	Cases	0
2008-02-13	Cases	0
2008-02-14	Cases	1
2008-02-15	Cases	0
2008-02-16	Cases	3
2008-02-17	Cases	3
2008-02-18	Cases	3
2008-02-19	Cases	7
2008-02-20	Cases	3
2008-02-21	Cases	1
2008-02-22	Cases	1
2008-02-23	Cases	0
2008-02-24	Cases	0
2008-02-25	Cases	2
2008-02-26	Cases	1
2008-02-27	Cases	0
2008-02-28	Cases	1
2008-02-29	Cases	0
2008-03-01	Cases	2
2008-03-02	Cases	3
2008-03-03	Cases	1
2008-03-04	Cases	0
2008-03-05	Cases	6
2008-03-06	Cases	8
2008-03-07	Cases	5
2008-03-08	Cases	1
2008-03-09	Cases	1
2008-03-10	Cases	1
2008-03-11	Cases	0
2008-03-12	Cases	0
2008-03-13	Cases	0
2008-03-14	Cases	0
2008-03-15	Cases	0
2008-03-16	Cases	0
2008-03-17	Cases	1
2008-03-18	Cases	0
2008-03-19	Cases	1
2008-03-20	Cases	2
2008-03-21	Cases	1
2008-03-22	Cases	2
2008-03-23	Cases	0
2008-03-24	Cases	1
2008-03-25	Cases	0
2008-03-26	Cases	2
2008-03-27	Cases	0
2008-03-28	Cases	1
2008-03-29	Cases	0
2008-03-30	Cases	1
2008-03-31	Cases	0
2008-04-01	Cases	0
2008-04-02	Cases	0
2008-04-03	Cases	0
2008-04-04	Cases	2
2008-04-05	Cases	2
2008-04-06	Cases	1
2008-04-07	Cases	1
2008-04-08	Cases	0
2008-04-09	Cases	0
2008-04-10	Cases	0
2008-04-11	Cases	0
2008-04-12	Cases	0
2008-04-13	Cases	0
2008-04-14	Cases	0
2008-04-15	Cases	0
2008-04-16	Cases	0
2008-04-17	Cases	1
2008-04-18	Cases	1
2008-04-19	Cases	1
2008-04-20	Cases	1
2008-04-21	Cases	0
2008-04-22	Cases	0
2008-04-23	Cases	0
2008-04-24	Cases	0
2008-04-25	Cases	0
2008-04-26	Cases	0
2008-04-27	Cases	1
2008-04-28	Cases	0
2008-04-29	Cases	0
2008-04-30	Cases	0
2008-05-01	Cases	0
2008-05-02	Cases	0
2008-05-03	Cases	0
2008-05-04	Cases	2
2008-05-05	Cases	0
2008-05-06	Cases	1
2008-05-07	Cases	0
2008-05-08	Cases	0
2008-05-09	Cases	0
2008-05-10	Cases	0
2008-05-11	Cases	1
2008-05-12	Cases	1
2008-05-13	Cases	0
2008-05-14	Cases	0
2008-05-15	Cases	0
2008-05-16	Cases	0
2008-05-17	Cases	0
2008-05-18	Cases	0
2008-05-19	Cases	0
2008-05-20	Cases	0
2008-05-21	Cases	0
2008-05-22	Cases	0
2008-05-23	Cases	0
2008-05-24	Cases	0
2008-05-25	Cases	0
2008-05-26	Cases	0
2008-05-27	Cases	0
2008-05-28	Cases	0
2008-05-29	Cases	0
2008-05-30	Cases	0
2008-05-31	Cases	0
2008-06-01	Cases	0
2008-06-02	Cases	0
2008-06-03	Cases	0
2008-06-04	Cases	0
2008-06-05	Cases	0
2008-06-06	Cases	0
2008-06-07	Cases	0
2008-06-08	Cases	0
2008-06-09	Cases	0
2008-06-10	Cases	0
2008-06-11	Cases	1
2008-06-12	Cases	0
2008-06-13	Cases	0
2008-06-14	Cases	0
2008-06-15	Cases	0
2008-06-16	Cases	0
2008-06-17	Cases	0
2008-06-18	Cases	0
2008-06-19	Cases	0
2008-06-20	Cases	0
2008-06-21	Cases	0
2008-06-22	Cases	0
2008-06-23	Cases	0
2008-06-24	Cases	0
2008-06-25	Cases	0
2008-06-26	Cases	0
2008-06-27	Cases	0
2008-06-28	Cases	0
2008-06-29	Cases	0
2008-06-30	Cases	0
2008-07-01	Cases	0
2008-07-02	Cases	0
2008-07-03	Cases	0
2008-07-04	Cases	0
2008-07-05	Cases	0
2008-07-06	Cases	0
2008-07-07	Cases	0
2008-07-08	Cases	0
2008-07-09	Cases	0
2008-07-10	Cases	0
2008-07-11	Cases	0
2008-07-12	Cases	0
2008-07-13	Cases	0
2008-07-14	Cases	0
2008-07-15	Cases	0
2008-07-16	Cases	0
2008-07-17	Cases	0
2008-07-18	Cases	0
2008-07-19	Cases	0
2008-07-20	Cases	0
2008-07-21	Cases	0
2008-07-22	Cases	0
2008-07-23	Cases	0
2008-07-24	Cases	1
2008-07-25	Cases	0
2008-07-26	Cases	0
2008-07-27	Cases	0
2008-07-28	Cases	0
2008-07-29	Cases	0
2008-07-30	Cases	0
2008-07-31	Cases	0
2008-08-01	Cases	0
2008-08-02	Cases	0
2008-08-03	Cases	0
2008-08-04	Cases	0
2008-08-05	Cases	0
2008-08-06	Cases	0
2008-08-07	Cases	0
2008-08-08	Cases	0
2008-08-09	Cases	0
2008-08-10	Cases	0
2008-08-11	Cases	0
2008-08-12	Cases	0
2008-08-13	Cases	0
2008-08-14	Cases	0
2008-08-15	Cases	0
2008-08-16	Cases	0
2008-08-17	Cases	0
2008-08-18	Cases	0
2008-08-19	Cases	0
2008-08-20	Cases	0
2008-08-21	Cases	0
2008-08-22	Cases	0
2008-08-23	Cases	0
2008-08-24	Cases	0
2008-08-25	Cases	0
2008-08-26	Cases	0
2008-08-27	Cases	0
2008-08-28	Cases	0
2008-08-29	Cases	1
2008-08-30	Cases	0
2008-08-31	Cases	0
2008-09-01	Cases	0
2008-09-02	Cases	0
2008-09-03	Cases	0
2008-09-04	Cases	0
2008-09-05	Cases	0
2008-09-06	Cases	0
2008-09-07	Cases	0
2008-09-08	Cases	0
2008-09-09	Cases	0
2008-09-10	Cases	0
2008-09-11	Cases	0
2008-09-12	Cases	0
2008-09-13	Cases	0
2008-09-14	Cases	0
2008-09-15	Cases	0
2008-09-16	Cases	0
2008-09-17	Cases	0
2008-09-18	Cases	0
2008-09-19	Cases	0
2008-09-20	Cases	0
2008-09-21	Cases	0
2008-09-22	Cases	0
2008-09-23	Cases	0
2008-09-24	Cases	0
2008-09-25	Cases	0
2008-09-26	Cases	0
2008-09-27	Cases	0
2008-09-28	Cases	0
2008-09-29	Cases	0
2008-09-30	Cases	0
2008-10-01	Cases	0
2008-10-02	Cases	0
2008-10-03	Cases	0
2008-10-04	Cases	0
2008-10-05	Cases	0
2008-10-06	Cases	0
2008-10-07	Cases	0
2008-10-08	Cases	0
2008-10-09	Cases	0
2008-10-10	Cases	0
2008-10-11	Cases	0
2008-10-12	Cases	0
2008-10-13	Cases	0
2008-10-14	Cases	0
2008-10-15	Cases	0
2008-10-16	Cases	0
2008-10-17	Cases	0
2008-10-18	Cases	0
2008-10-19	Cases	0
2008-10-20	Cases	0
2008-10-21	Cases	0
2008-10-22	Cases	0
2008-10-23	Cases	0
2008-10-24	Cases	0
2008-10-25	Cases	0
2008-10-26	Cases	2
2008-10-27	Cases	0
2008-10-28	Cases	1
2008-10-29	Cases	0
2008-10-30	Cases	0
2008-10-31	Cases	0
2008-11-01	Cases	0
2008-11-02	Cases	0
2008-11-03	Cases	0
2008-11-04	Cases	0
2008-11-05	Cases	0
2008-11-06	Cases	0
2008-11-07	Cases	0
2008-11-08	Cases	0
2008-11-09	Cases	0
2008-11-10	Cases	0
2008-11-11	Cases	0
2008-11-12	Cases	0
2008-11-13	Cases	1
2008-11-14	Cases	0
2008-11-15	Cases	0
2008-11-16	Cases	0
2008-11-17	Cases	0
2008-11-18	Cases	0
2008-11-19	Cases	0
2008-11-20	Cases	0
2008-11-21	Cases	0
2008-11-22	Cases	0
2008-11-23	Cases	1
2008-11-24	Cases	0
2008-11-25	Cases	2
2008-11-26	Cases	0
2008-11-27	Cases	0
2008-11-28	Cases	0
2008-11-29	Cases	0
2008-11-30	Cases	0
2008-12-01	Cases	2
2008-12-02	Cases	0
2008-12-03	Cases	1
2008-12-04	Cases	0
2008-12-05	Cases	3
2008-12-06	Cases	0
2008-12-07	Cases	0
2008-12-08	Cases	0
2008-12-09	Cases	0
2008-12-10	Cases	2
2008-12-11	Cases	0
2008-12-12	Cases	0
2008-12-13	Cases	1
2008-12-14	Cases	7
2008-12-15	Cases	2
2008-12-16	Cases	7
2008-12-17	Cases	2
2008-12-18	Cases	2
2008-12-19	Cases	0
2008-12-20	Cases	1
2008-12-21	Cases	2
2008-12-22	Cases	1
2008-12-23	Cases	2
2008-12-24	Cases	1
2008-12-25	Cases	0
2008-12-26	Cases	2
2008-12-27	Cases	0
2008-12-28	Cases	1
2008-12-29	Cases	4
2008-12-30	Cases	1
2008-12-31	Cases	0
2009-01-01	Cases	0
2009-01-02	Cases	1
2009-01-03	Cases	0
2009-01-04	Cases	0
2009-01-05	Cases	0
2009-01-06	Cases	2
2009-01-07	Cases	0
2009-01-08	Cases	0
2009-01-09	Cases	0
2009-01-10	Cases	0
2009-01-11	Cases	0
2009-01-12	Cases	0
2009-01-13	Cases	0
2009-01-14	Cases	0
2009-01-15	Cases	0
2009-01-16	Cases	0
2009-01-17	Cases	1
2009-01-18	Cases	0
2009-01-19	Cases	1
2009-01-20	Cases	0
2009-01-21	Cases	1
2009-01-22	Cases	1
2009-01-23	Cases	0
2009-01-24	Cases	0
2009-01-25	Cases	0
2009-01-26	Cases	0
2009-01-27	Cases	0
2009-01-28	Cases	0
2009-01-29	Cases	0
2009-01-30	Cases	1
2009-01-31	Cases	0
2009-02-01	Cases	2
2009-02-02	Cases	0
2009-02-03	Cases	0
2009-02-04	Cases	0
2009-02-05	Cases	0
2009-02-06	Cases	0
2009-02-07	Cases	1
2009-02-08	Cases	0
2009-02-09	Cases	1
2009-02-10	Cases	1
2009-02-11	Cases	0
2009-02-12	Cases	0
2009-02-13	Cases	0
2009-02-14	Cases	0
2009-02-15	Cases	0
2009-02-16	Cases	0
2009-02-17	Cases	0
2009-02-18	Cases	1
2009-02-19	Cases	0
2009-02-20	Cases	1
2009-02-21	Cases	0
2009-02-22	Cases	1
2009-02-23	Cases	0
2009-02-24	Cases	1
2009-02-25	Cases	0
2009-02-26	Cases	1
2009-02-27	Cases	0
2009-02-28	Cases	0
2009-03-01	Cases	0
2009-03-02	Cases	0
2009-03-03	Cases	0
2009-03-04	Cases	0
2009-03-05	Cases	1
2009-03-06	Cases	0
2009-03-07	Cases	1
2009-03-08	Cases	1
2009-03-09	Cases	0
2009-03-10	Cases	5
2009-03-11	Cases	0
2009-03-12	Cases	0
2009-03-13	Cases	0
2009-03-14	Cases	1
2009-03-15	Cases	1
2009-03-16	Cases	1
2009-03-17	Cases	1
2009-03-18	Cases	0
2009-03-19	Cases	0
2009-03-20	Cases	0
2009-03-21	Cases	0
2009-03-22	Cases	0
2009-03-23	Cases	2
2009-03-24	Cases	0
2009-03-25	Cases	0
2009-03-26	Cases	0
2009-03-27	Cases	0
2009-03-28	Cases	0
2009-03-29	Cases	1
2009-03-30	Cases	0
2009-03-31	Cases	2
2009-04-01	Cases	0
2009-04-02	Cases	2
2009-04-03	Cases	1
2009-04-04	Cases	2
2009-04-05	Cases	3
2009-04-06	Cases	1
2009-04-07	Cases	0
2009-04-08	Cases	2
2009-04-09	Cases	0
2009-04-10	Cases	2
2009-04-11	Cases	8
2009-04-12	Cases	1
2009-04-13	Cases	0
2009-04-14	Cases	5
2009-04-15	Cases	2
2009-04-16	Cases	0
2009-04-17	Cases	0
2009-04-18	Cases	0
2009-04-19	Cases	0
2009-04-20	Cases	1
2009-04-21	Cases	0
2009-04-22	Cases	0
2009-04-23	Cases	2
2009-04-24	Cases	5
2009-04-25	Cases	0
2009-04-26	Cases	0
2009-04-27	Cases	7
2009-04-28	Cases	6
2009-04-29	Cases	7
2009-04-30	Cases	0
2009-05-01	Cases	1
2009-05-02	Cases	0
2009-05-03	Cases	0
2009-05-04	Cases	3
2009-05-05	Cases	3
2009-05-06	Cases	1
2009-05-07	Cases	2
2009-05-08	Cases	0
2009-05-09	Cases	2
2009-05-10	Cases	1
2009-05-11	Cases	0
2009-05-12	Cases	0
2009-05-13	Cases	0
2009-05-14	Cases	0
2009-05-15	Cases	0
2009-05-16	Cases	0
2009-05-17	Cases	3
2009-05-18	Cases	2
2009-05-19	Cases	12
2009-05-20	Cases	4
2009-05-21	Cases	0
2009-05-22	Cases	11
2009-05-23	Cases	0
2009-05-24	Cases	0
2009-05-25	Cases	2
2009-05-26	Cases	0
2009-05-27	Cases	0
2009-05-28	Cases	0
2009-05-29	Cases	0
2009-05-30	Cases	0
2009-05-31	Cases	0
2009-06-01	Cases	0
2009-06-02	Cases	0
2009-06-03	Cases	0
2009-06-04	Cases	0
2009-06-05	Cases	0
2009-06-06	Cases	0
2009-06-07	Cases	0
2009-06-08	Cases	0
2009-06-09	Cases	0
2009-06-10	Cases	0
2009-06-11	Cases	0
2009-06-12	Cases	0
2009-06-13	Cases	0
2009-06-14	Cases	0
2009-06-15	Cases	0
2009-06-16	Cases	0
2009-06-17	Cases	0
2009-06-18	Cases	1
2009-06-19	Cases	0
2009-06-20	Cases	0
2009-06-21	Cases	0
2009-06-22	Cases	0
2009-06-23	Cases	0
2009-06-24	Cases	0
2009-06-25	Cases	1
2009-06-26	Cases	0
2009-06-27	Cases	0
2009-06-28	Cases	0
2009-06-29	Cases	0
2009-06-30	Cases	0
2009-07-01	Cases	0
2009-07-02	Cases	0
2009-07-03	Cases	0
2009-07-04	Cases	0
2009-07-05	Cases	0
2009-07-06	Cases	0
2009-07-07	Cases	0
2009-07-08	Cases	0
2009-07-09	Cases	0
2009-07-10	Cases	0
2009-07-11	Cases	0
2009-07-12	Cases	0
2009-07-13	Cases	0
2009-07-14	Cases	0
2009-07-15	Cases	0
2009-07-16	Cases	0
2009-07-17	Cases	0
2009-07-18	Cases	0
2009-07-19	Cases	0
2009-07-20	Cases	4
2009-07-21	Cases	1
2009-07-22	Cases	0
2009-07-23	Cases	0
2009-07-24	Cases	1
2009-07-25	Cases	0
2009-07-26	Cases	2
2009-07-27	Cases	0
2009-07-28	Cases	0
2009-07-29	Cases	0
2009-07-30	Cases	0
2009-07-31	Cases	0
2009-08-01	Cases	1
2009-08-02	Cases	0
2009-08-03	Cases	0
2009-08-04	Cases	0
2009-08-05	Cases	0
2009-08-06	Cases	0
2009-08-07	Cases	0
2009-08-08	Cases	0
2009-08-09	Cases	0
2009-08-10	Cases	0
2009-08-11	Cases	1
2009-08-12	Cases	0
2009-08-13	Cases	0
2009-08-14	Cases	0
2009-08-15	Cases	1
2009-08-16	Cases	0
2009-08-17	Cases	0
2009-08-18	Cases	1
2009-08-19	Cases	1
2009-08-20	Cases	0
2009-08-21	Cases	0
2009-08-22	Cases	1
2009-08-23	Cases	2
2009-08-24	Cases	2
2009-08-25	Cases	1
2009-08-26	Cases	5
2009-08-27	Cases	2
2009-08-28	Cases	1
2009-08-29	Cases	2
2009-08-30	Cases	0
2009-08-31	Cases	4
2009-09-01	Cases	22
2009-09-02	Cases	21
2009-09-03	Cases	59
2009-09-04	Cases	5
2009-09-05	Cases	1
2009-09-06	Cases	1
2009-09-07	Cases	6
2009-09-08	Cases	3
2009-09-09	Cases	4
2009-09-10	Cases	5
2009-09-11	Cases	15
2009-09-12	Cases	8
2009-09-13	Cases	8
2009-09-14	Cases	2
2009-09-15	Cases	2
2009-09-16	Cases	1
2009-09-17	Cases	1
2009-09-18	Cases	1
2009-09-19	Cases	2
2009-09-20	Cases	2
2009-09-21	Cases	3
2009-09-22	Cases	2
2009-09-23	Cases	2
2009-09-24	Cases	0
2009-09-25	Cases	1
2009-09-26	Cases	0
2009-09-27	Cases	4
2009-09-28	Cases	3
2009-09-29	Cases	2
2009-09-30	Cases	3
2009-10-01	Cases	2
2009-10-02	Cases	2
2009-10-03	Cases	2
2009-10-04	Cases	1
2009-10-05	Cases	0
2009-10-06	Cases	1
2009-10-07	Cases	0
2009-10-08	Cases	0
2009-10-09	Cases	1
2009-10-10	Cases	0
2009-10-11	Cases	1
2009-10-12	Cases	4
2009-10-13	Cases	8
2009-10-14	Cases	1
2009-10-15	Cases	1
2009-10-16	Cases	2
2009-10-17	Cases	2
2009-10-18	Cases	4
2009-10-19	Cases	0
2009-10-20	Cases	1
2009-10-21	Cases	1
2009-10-22	Cases	3
2009-10-23	Cases	3
2009-10-24	Cases	7
2009-10-25	Cases	3
2009-10-26	Cases	11
2009-10-27	Cases	2
2009-10-28	Cases	6
2009-10-29	Cases	6
2009-10-30	Cases	12
2009-10-31	Cases	5
2009-11-01	Cases	4
2009-11-02	Cases	1
2009-11-03	Cases	1
2009-11-04	Cases	1
2009-11-05	Cases	0
2009-11-06	Cases	1
2009-11-07	Cases	2
2009-11-08	Cases	0
2009-11-09	Cases	0
2009-11-10	Cases	2
2009-11-11	Cases	2
2009-11-12	Cases	0
2009-11-13	Cases	0
2009-11-14	Cases	1
2009-11-15	Cases	2
2009-11-16	Cases	2
2009-11-17	Cases	1
2009-11-18	Cases	0
2009-11-19	Cases	1
2009-11-20	Cases	0
2009-11-21	Cases	1
2009-11-22	Cases	1
2009-11-23	Cases	2
2009-11-24	Cases	1
2009-11-25	Cases	2
2009-11-26	Cases	0
2009-11-27	Cases	0
2009-11-28	Cases	0
2009-11-29	Cases	0
2009-11-30	Cases	0
2009-12-01	Cases	0
2009-12-02	Cases	2
2009-12-03	Cases	2
2009-12-04	Cases	2
2009-12-05	Cases	1
2009-12-06	Cases	1
2009-12-07	Cases	0
2009-12-08	Cases	1
2009-12-09	Cases	0
2009-12-10	Cases	0
2009-12-11	Cases	1
2009-12-12	Cases	0
2009-12-13	Cases	0
2009-12-14	Cases	0
2009-12-15	Cases	0
2009-12-16	Cases	0
2009-12-17	Cases	0
2009-12-18	Cases	0
2009-12-19	Cases	0
2009-12-20	Cases	1
2009-12-21	Cases	0
2009-12-22	Cases	0
2009-12-23	Cases	0
2009-12-24	Cases	0
2009-12-25	Cases	0
2009-12-26	Cases	0
2009-12-27	Cases	1
2009-12-28	Cases	0
2009-12-29	Cases	0
2009-12-30	Cases	0
2009-12-31	Cases	0
2010-01-01	Cases	1
2010-01-02	Cases	0
2010-01-03	Cases	0
2010-01-04	Cases	2
2010-01-05	Cases	0
2010-01-06	Cases	1
2010-01-07	Cases	1
2010-01-08	Cases	1
2010-01-09	Cases	0
2010-01-10	Cases	0
2010-01-11	Cases	2
2010-01-12	Cases	0
2010-01-13	Cases	0
2010-01-14	Cases	0
2010-01-15	Cases	1
2010-01-16	Cases	0
2010-01-17	Cases	0
2010-01-18	Cases	0
2010-01-19	Cases	0
2010-01-20	Cases	1
2010-01-21	Cases	0
2010-01-22	Cases	0
2010-01-23	Cases	0
2010-01-24	Cases	0
2010-01-25	Cases	0
2010-01-26	Cases	1
2010-01-27	Cases	0
2010-01-28	Cases	0
2010-01-29	Cases	0
2010-01-30	Cases	0
2010-01-31	Cases	0
2010-02-01	Cases	0
2010-02-02	Cases	0
2010-02-03	Cases	0
2010-02-04	Cases	0
2010-02-05	Cases	0
2010-02-06	Cases	0
2010-02-07	Cases	2
2010-02-08	Cases	0
2010-02-09	Cases	0
2010-02-10	Cases	0
2010-02-11	Cases	0
2010-02-12	Cases	0
2010-02-13	Cases	0
2010-02-14	Cases	0
2010-02-15	Cases	0
2010-02-16	Cases	0
2010-02-17	Cases	1
2010-02-18	Cases	1
2010-02-19	Cases	0
2010-02-20	Cases	0
2010-02-21	Cases	1
2010-02-22	Cases	0
2010-02-23	Cases	0
2010-02-24	Cases	0
2010-02-25	Cases	0
2010-02-26	Cases	1
2010-02-27	Cases	1
2010-02-28	Cases	1
2010-03-01	Cases	2
2010-03-02	Cases	1
2010-03-03	Cases	0
2010-03-04	Cases	0
2010-03-05	Cases	3
2010-03-06	Cases	1
2010-03-07	Cases	3
2010-03-08	Cases	0
2010-03-09	Cases	4
2010-03-10	Cases	2
2010-03-11	Cases	6
2010-03-12	Cases	4
2010-03-13	Cases	0
2010-03-14	Cases	1
2010-03-15	Cases	0
2010-03-16	Cases	1
2010-03-17	Cases	1
2010-03-18	Cases	9
2010-03-19	Cases	7
2010-03-20	Cases	3
2010-03-21	Cases	5
2010-03-22	Cases	1
2010-03-23	Cases	3
2010-03-24	Cases	1
2010-03-25	Cases	0
2010-03-26	Cases	1
2010-03-27	Cases	1
2010-03-28	Cases	2
2010-03-29	Cases	0
2010-03-30	Cases	0
2010-03-31	Cases	1
2010-04-01	Cases	0
2010-04-02	Cases	2
2010-04-03	Cases	0
2010-04-04	Cases	0
2010-04-05	Cases	1
2010-04-06	Cases	0
2010-04-07	Cases	2
2010-04-08	Cases	0
2010-04-09	Cases	1
2010-04-10	Cases	1
2010-04-11	Cases	1
2010-04-12	Cases	1
2010-04-13	Cases	1
2010-04-14	Cases	1
2010-04-15	Cases	0
2010-04-16	Cases	0
2010-04-17	Cases	0
2010-04-18	Cases	3
2010-04-19	Cases	0
2010-04-20	Cases	0
2010-04-21	Cases	2
2010-04-22	Cases	1
2010-04-23	Cases	0
2010-04-24	Cases	0
2010-04-25	Cases	0
2010-04-26	Cases	1
2010-04-27	Cases	0
2010-04-28	Cases	0
2010-04-29	Cases	0
2010-04-30	Cases	0
2010-05-01	Cases	0
2010-05-02	Cases	0
2010-05-03	Cases	1
2010-05-04	Cases	0
2010-05-05	Cases	4
2010-05-06	Cases	0
2010-05-07	Cases	1
2010-05-08	Cases	0
2010-05-09	Cases	4
2010-05-10	Cases	0
2010-05-11	Cases	1
2010-05-12	Cases	0
2010-05-13	Cases	0
2010-05-14	Cases	0
2010-05-15	Cases	0
2010-05-16	Cases	2
2010-05-17	Cases	0
2010-05-18	Cases	0
2010-05-19	Cases	0
2010-05-20	Cases	0
2010-05-21	Cases	0
2010-05-22	Cases	0
2010-05-23	Cases	0
2010-05-24	Cases	0
2010-05-25	Cases	0
2010-05-26	Cases	2
2010-05-27	Cases	0
2010-05-28	Cases	0
2010-05-29	Cases	1
2010-05-30	Cases	0
2010-05-31	Cases	0
2010-06-01	Cases	1
2010-06-02	Cases	0
2010-06-03	Cases	0
2010-06-04	Cases	0
2010-06-05	Cases	0
2010-06-06	Cases	0
2010-06-07	Cases	0
2010-06-08	Cases	0
2010-06-09	Cases	0
2010-06-10	Cases	0
2010-06-11	Cases	0
2010-06-12	Cases	0
2010-06-13	Cases	0
2010-06-14	Cases	0
2010-06-15	Cases	1
2010-06-16	Cases	0
2010-06-17	Cases	0
2010-06-18	Cases	0
2010-06-19	Cases	0
2010-06-20	Cases	1
2010-06-21	Cases	0
2010-06-22	Cases	0
2010-06-23	Cases	0
2010-06-24	Cases	0
2010-06-25	Cases	0
2010-06-26	Cases	0
2010-06-27	Cases	0
2010-06-28	Cases	0
2010-06-29	Cases	0
2010-06-30	Cases	0
2010-07-01	Cases	0
2010-07-02	Cases	0
2010-07-03	Cases	0
2010-07-04	Cases	0
2010-07-05	Cases	0
2010-07-06	Cases	0
2010-07-07	Cases	0
2010-07-08	Cases	0
2010-07-09	Cases	0
2010-07-10	Cases	0
2010-07-11	Cases	0
2010-07-12	Cases	0
2010-07-13	Cases	0
2010-07-14	Cases	0
2010-07-15	Cases	0
2010-07-16	Cases	0
2010-07-17	Cases	0
2010-07-18	Cases	0
2010-07-19	Cases	0
2010-07-20	Cases	1
2010-07-21	Cases	0
2010-07-22	Cases	1
2010-07-23	Cases	0
2010-07-24	Cases	0
2010-07-25	Cases	0
2010-07-26	Cases	0
2010-07-27	Cases	0
2010-07-28	Cases	0
2010-07-29	Cases	1
2010-07-30	Cases	0
2010-07-31	Cases	0
2010-08-01	Cases	0
2010-08-02	Cases	0
2010-08-03	Cases	0
2010-08-04	Cases	0
2010-08-05	Cases	0
2010-08-06	Cases	0
2010-08-07	Cases	0
2010-08-08	Cases	0
2010-08-09	Cases	0
2010-08-10	Cases	0
2010-08-11	Cases	0
2010-08-12	Cases	0
2010-08-13	Cases	0
2010-08-14	Cases	0
2010-08-15	Cases	0
2010-08-16	Cases	0
2010-08-17	Cases	0
2010-08-18	Cases	0
2010-08-19	Cases	0
2010-08-20	Cases	0
2010-08-21	Cases	0
2010-08-22	Cases	0
2010-08-23	Cases	0
2010-08-24	Cases	0
2010-08-25	Cases	0
2010-08-26	Cases	0
2010-08-27	Cases	0
2010-08-28	Cases	0
2010-08-29	Cases	0
2010-08-30	Cases	0
2010-08-31	Cases	0
2010-09-01	Cases	0
2010-09-02	Cases	0
2010-09-03	Cases	0
2010-09-04	Cases	0
2010-09-05	Cases	0
2010-09-06	Cases	0
2010-09-07	Cases	0
2010-09-08	Cases	0
2010-09-09	Cases	0
2010-09-10	Cases	0
2010-09-11	Cases	0
2010-09-12	Cases	0
2010-09-13	Cases	0
2010-09-14	Cases	1
2010-09-15	Cases	0
2010-09-16	Cases	0
2010-09-17	Cases	0
2010-09-18	Cases	0
2010-09-19	Cases	0
2010-09-20	Cases	0
2010-09-21	Cases	0
2010-09-22	Cases	0
2010-09-23	Cases	0
2010-09-24	Cases	0
2010-09-25	Cases	0
2010-09-26	Cases	1
2010-09-27	Cases	0
2010-09-28	Cases	1
2010-09-29	Cases	0
2010-09-30	Cases	0
2010-10-01	Cases	0
2010-10-02	Cases	0
2010-10-03	Cases	0
2010-10-04	Cases	0
2010-10-05	Cases	0
2010-10-06	Cases	0
2010-10-07	Cases	0
2010-10-08	Cases	0
2010-10-09	Cases	0
2010-10-10	Cases	0
2010-10-11	Cases	1
2010-10-12	Cases	1
2010-10-13	Cases	1
2010-10-14	Cases	0
2010-10-15	Cases	0
2010-10-16	Cases	0
2010-10-17	Cases	4
2010-10-18	Cases	0
2010-10-19	Cases	0
2010-10-20	Cases	0
2010-10-21	Cases	0
2010-10-22	Cases	0
2010-10-23	Cases	0
2010-10-24	Cases	1
2010-10-25	Cases	4
2010-10-26	Cases	4
2010-10-27	Cases	1
2010-10-28	Cases	0
2010-10-29	Cases	0
2010-10-30	Cases	0
2010-10-31	Cases	0
2010-11-01	Cases	0
2010-11-02	Cases	0
2010-11-03	Cases	0
2010-11-04	Cases	0
2010-11-05	Cases	0
2010-11-06	Cases	0
2010-11-07	Cases	0
2010-11-08	Cases	1
2010-11-09	Cases	1
2010-11-10	Cases	0
2010-11-11	Cases	0
2010-11-12	Cases	0
2010-11-13	Cases	0
2010-11-14	Cases	0
2010-11-15	Cases	0
2010-11-16	Cases	3
2010-11-17	Cases	0
2010-11-18	Cases	0
2010-11-19	Cases	0
2010-11-20	Cases	0
2010-11-21	Cases	0
2010-11-22	Cases	1
2010-11-23	Cases	1
2010-11-24	Cases	0
2010-11-25	Cases	0
2010-11-26	Cases	0
2010-11-27	Cases	0
2010-11-28	Cases	0
2010-11-29	Cases	0
2010-11-30	Cases	0
2010-12-01	Cases	1
2010-12-02	Cases	0
2010-12-03	Cases	0
2010-12-04	Cases	3
2010-12-05	Cases	3
2010-12-06	Cases	1
2010-12-07	Cases	7
2010-12-08	Cases	0
2010-12-09	Cases	2
2010-12-10	Cases	1
2010-12-11	Cases	0
2010-12-12	Cases	2
2010-12-13	Cases	0
2010-12-14	Cases	1
2010-12-15	Cases	0
2010-12-16	Cases	0
2010-12-17	Cases	0
2010-12-18	Cases	0
2010-12-19	Cases	0
2010-12-20	Cases	0
2010-12-21	Cases	0
2010-12-22	Cases	0
2010-12-23	Cases	1
2010-12-24	Cases	1
2010-12-25	Cases	0
2010-12-26	Cases	0
2010-12-27	Cases	1
2010-12-28	Cases	2
2010-12-29	Cases	1
2010-12-30	Cases	0
2010-12-31	Cases	0
2011-01-01	Cases	1
2011-01-02	Cases	0
2011-01-03	Cases	0
2011-01-04	Cases	0
2011-01-05	Cases	0
2011-01-06	Cases	0
2011-01-07	Cases	0
2011-01-08	Cases	0
2011-01-09	Cases	0
2011-01-10	Cases	0
2011-01-11	Cases	0
2011-01-12	Cases	0
2011-01-13	Cases	0
2011-01-14	Cases	0
2011-01-15	Cases	0
2011-01-16	Cases	4
2011-01-17	Cases	1
2011-01-18	Cases	0
2011-01-19	Cases	0
2011-01-20	Cases	1
2011-01-21	Cases	1
2011-01-22	Cases	2
2011-01-23	Cases	0
2011-01-24	Cases	2
2011-01-25	Cases	0
2011-01-26	Cases	3
2011-01-27	Cases	1
2011-01-28	Cases	0
2011-01-29	Cases	0
2011-01-30	Cases	0
2011-01-31	Cases	1
2011-02-01	Cases	1
2011-02-02	Cases	0
2011-02-03	Cases	0
2011-02-04	Cases	0
2011-02-05	Cases	0
2011-02-06	Cases	0
2011-02-07	Cases	0
2011-02-08	Cases	1
2011-02-09	Cases	0
2011-02-10	Cases	1
2011-02-11	Cases	1
2011-02-12	Cases	1
2011-02-13	Cases	1
2011-02-14	Cases	3
2011-02-15	Cases	1
2011-02-16	Cases	1
2011-02-17	Cases	0
2011-02-18	Cases	1
2011-02-19	Cases	1
2011-02-20	Cases	2
2011-02-21	Cases	2
2011-02-22	Cases	2
2011-02-23	Cases	2
2011-02-24	Cases	2
2011-02-25	Cases	2
2011-02-26	Cases	2
2011-02-27	Cases	3
2011-02-28	Cases	2
2011-03-01	Cases	2
2011-03-02	Cases	1
2011-03-03	Cases	2
2011-03-04	Cases	0
2011-03-05	Cases	1
2011-03-06	Cases	1
2011-03-07	Cases	0
2011-03-08	Cases	0
2011-03-09	Cases	0
2011-03-10	Cases	1
2011-03-11	Cases	0
2011-03-12	Cases	2
2011-03-13	Cases	1
2011-03-14	Cases	1
2011-03-15	Cases	2
2011-03-16	Cases	5
2011-03-17	Cases	3
2011-03-18	Cases	2
2011-03-19	Cases	4
2011-03-20	Cases	3
2011-03-21	Cases	1
2011-03-22	Cases	2
2011-03-23	Cases	0
2011-03-24	Cases	1
2011-03-25	Cases	1
2011-03-26	Cases	2
2011-03-27	Cases	4
2011-03-28	Cases	4
2011-03-29	Cases	2
2011-03-30	Cases	4
2011-03-31	Cases	0
2011-04-01	Cases	1
2011-04-02	Cases	2
2011-04-03	Cases	1
2011-04-04	Cases	1
2011-04-05	Cases	3
2011-04-06	Cases	2
2011-04-07	Cases	1
2011-04-08	Cases	2
2011-04-09	Cases	2
2011-04-10	Cases	3
2011-04-11	Cases	0
2011-04-12	Cases	0
2011-04-13	Cases	55
2011-04-14	Cases	46
2011-04-15	Cases	3
2011-04-16	Cases	1
2011-04-17	Cases	21
2011-04-18	Cases	23
2011-04-19	Cases	4
2011-04-20	Cases	1
2011-04-21	Cases	2
2011-04-22	Cases	0
2011-04-23	Cases	2
2011-04-24	Cases	0
2011-04-25	Cases	2
2011-04-26	Cases	1
2011-04-27	Cases	0
2011-04-28	Cases	0
2011-04-29	Cases	1
2011-04-30	Cases	0
2011-05-01	Cases	1
2011-05-02	Cases	1
2011-05-03	Cases	1
2011-05-04	Cases	0
2011-05-05	Cases	0
2011-05-06	Cases	0
2011-05-07	Cases	1
2011-05-08	Cases	0
2011-05-09	Cases	0
2011-05-10	Cases	0
2011-05-11	Cases	0
2011-05-12	Cases	5
2011-05-13	Cases	0
2011-05-14	Cases	0
2011-05-15	Cases	0
2011-05-16	Cases	0
2011-05-17	Cases	0
2011-05-18	Cases	0
2011-05-19	Cases	0
2011-05-20	Cases	0
2011-05-21	Cases	0
2011-05-22	Cases	0
2011-05-23	Cases	1
2011-05-24	Cases	0
2011-05-25	Cases	0
2011-05-26	Cases	0
2011-05-27	Cases	0
2011-05-28	Cases	0
2011-05-29	Cases	1
2011-05-30	Cases	0
2011-05-31	Cases	0
2011-06-01	Cases	0
2011-06-02	Cases	2
2011-06-03	Cases	0
2011-06-04	Cases	0
2011-06-05	Cases	0
2011-06-06	Cases	0
2011-06-07	Cases	0
2011-06-08	Cases	0
2011-06-09	Cases	0
2011-06-10	Cases	0
2011-06-11	Cases	0
2011-06-12	Cases	0
2011-06-13	Cases	0
2011-06-14	Cases	0
2011-06-15	Cases	0
2011-06-16	Cases	0
2011-06-17	Cases	0
2011-06-18	Cases	0
2011-06-19	Cases	0
2011-06-20	Cases	3
2011-06-21	Cases	9
2011-06-22	Cases	0
2011-06-23	Cases	1
2011-06-24	Cases	1
2011-06-25	Cases	0
2011-06-26	Cases	0
2011-06-27	Cases	4
2011-06-28	Cases	1
2011-06-29	Cases	1
2011-06-30	Cases	0
2011-07-01	Cases	0
2011-07-02	Cases	2
2011-07-03	Cases	0
2011-07-04	Cases	1
2011-07-05	Cases	0
2011-07-06	Cases	1
2011-07-07	Cases	0
2011-07-08	Cases	0
2011-07-09	Cases	0
2011-07-10	Cases	0
2011-07-11	Cases	0
2011-07-12	Cases	0
2011-07-13	Cases	0
2011-07-14	Cases	0
2011-07-15	Cases	0
2011-07-16	Cases	0
2011-07-17	Cases	0
2011-07-18	Cases	0
2011-07-19	Cases	0
2011-07-20	Cases	0
2011-07-21	Cases	1
2011-07-22	Cases	0
2011-07-23	Cases	0
2011-07-24	Cases	0
2011-07-25	Cases	0
2011-07-26	Cases	0
2011-07-27	Cases	0
2011-07-28	Cases	0
2011-07-29	Cases	0
2011-07-30	Cases	0
2011-07-31	Cases	0
2011-08-01	Cases	0
2011-08-02	Cases	0
2011-08-03	Cases	0
2011-08-04	Cases	1
2011-08-05	Cases	0
2011-08-06	Cases	0
2011-08-07	Cases	0
2011-08-08	Cases	0
2011-08-09	Cases	0
2011-08-10	Cases	0
2011-08-11	Cases	0
2011-08-12	Cases	0
2011-08-13	Cases	0
2011-08-14	Cases	0
2011-08-15	Cases	1
2011-08-16	Cases	0
2011-08-17	Cases	0
2011-08-18	Cases	0
2011-08-19	Cases	0
2011-08-20	Cases	0
2011-08-21	Cases	0
2011-08-22	Cases	0
2011-08-23	Cases	0
2011-08-24	Cases	0
2011-08-25	Cases	0
2011-08-26	Cases	0
2011-08-27	Cases	0
2011-08-28	Cases	0
2011-08-29	Cases	0
2011-08-30	Cases	1
2011-08-31	Cases	0
2011-09-01	Cases	0
2011-09-02	Cases	0
2011-09-03	Cases	0
2011-09-04	Cases	0
2011-09-05	Cases	0
2011-09-06	Cases	1
2011-09-07	Cases	0
2011-09-08	Cases	0
2011-09-09	Cases	0
2011-09-10	Cases	0
2011-09-11	Cases	0
2011-09-12	Cases	1
2011-09-13	Cases	0
2011-09-14	Cases	1
2011-09-15	Cases	0
2011-09-16	Cases	0
2011-09-17	Cases	0
2011-09-18	Cases	0
2011-09-19	Cases	0
2011-09-20	Cases	0
2011-09-21	Cases	0
2011-09-22	Cases	0
2011-09-23	Cases	0
2011-09-24	Cases	0
2011-09-25	Cases	1
2011-09-26	Cases	0
2011-09-27	Cases	1
2011-09-28	Cases	1
2011-09-29	Cases	0
2011-09-30	Cases	1
2011-10-01	Cases	0
2011-10-02	Cases	0
2011-10-03	Cases	0
2011-10-04	Cases	0
2011-10-05	Cases	1
2011-10-06	Cases	0
2011-10-07	Cases	0
2011-10-08	Cases	0
2011-10-09	Cases	0
2011-10-10	Cases	0
2011-10-11	Cases	0
2011-10-12	Cases	0
2011-10-13	Cases	0
2011-10-14	Cases	0
2011-10-15	Cases	0
2011-10-16	Cases	0
2011-10-17	Cases	0
2011-10-18	Cases	0
2011-10-19	Cases	2
2011-10-20	Cases	3
2011-10-21	Cases	0
2011-10-22	Cases	1
2011-10-23	Cases	0
2011-10-24	Cases	2
2011-10-25	Cases	0
2011-10-26	Cases	0
2011-10-27	Cases	1
2011-10-28	Cases	0
2011-10-29	Cases	0
2011-10-30	Cases	0
2011-10-31	Cases	0
2011-11-01	Cases	0
2011-11-02	Cases	0
2011-11-03	Cases	2
2011-11-04	Cases	2
2011-11-05	Cases	1
2011-11-06	Cases	0
2011-11-07	Cases	0
2011-11-08	Cases	0
2011-11-09	Cases	0
2011-11-10	Cases	0
2011-11-11	Cases	0
2011-11-12	Cases	0
2011-11-13	Cases	1
2011-11-14	Cases	0
2011-11-15	Cases	0
2011-11-16	Cases	0
2011-11-17	Cases	1
2011-11-18	Cases	0
2011-11-19	Cases	0
2011-11-20	Cases	0
2011-11-21	Cases	2
2011-11-22	Cases	0
2011-11-23	Cases	1
2011-11-24	Cases	1
2011-11-25	Cases	0
2011-11-26	Cases	0
2011-11-27	Cases	1
2011-11-28	Cases	4
2011-11-29	Cases	3
2011-11-30	Cases	1
2011-12-01	Cases	0
2011-12-02	Cases	0
2011-12-03	Cases	0
2011-12-04	Cases	0
2011-12-05	Cases	0
2011-12-06	Cases	0
2011-12-07	Cases	0
2011-12-08	Cases	0
2011-12-09	Cases	0
2011-12-10	Cases	1
2011-12-11	Cases	0
2011-12-12	Cases	0
2011-12-13	Cases	1
2011-12-14	Cases	1
2011-12-15	Cases	0
2011-12-16	Cases	1
2011-12-17	Cases	0
2011-12-18	Cases	0
2011-12-19	Cases	1
2011-12-20	Cases	0
2011-12-21	Cases	1
2011-12-22	Cases	5
2011-12-23	Cases	3
2011-12-24	Cases	0
2011-12-25	Cases	1
2011-12-26	Cases	2
2011-12-27	Cases	0
2011-12-28	Cases	2
2011-12-29	Cases	0
2011-12-30	Cases	1
2011-12-31	Cases	0
2012-01-01	Cases	0
2012-01-02	Cases	1
2012-01-03	Cases	1
2012-01-04	Cases	2
2012-01-05	Cases	1
2012-01-06	Cases	1
2012-01-07	Cases	0
2012-01-08	Cases	1
2012-01-09	Cases	0
2012-01-10	Cases	0
2012-01-11	Cases	1
2012-01-12	Cases	1
2012-01-13	Cases	1
2012-01-14	Cases	0
2012-01-15	Cases	1
2012-01-16	Cases	1
2012-01-17	Cases	2
2012-01-18	Cases	1
2012-01-19	Cases	0
2012-01-20	Cases	0
2012-01-21	Cases	0
2012-01-22	Cases	0
2012-01-23	Cases	1
2012-01-24	Cases	1
2012-01-25	Cases	1
2012-01-26	Cases	0
2012-01-27	Cases	0
2012-01-28	Cases	0
2012-01-29	Cases	0
2012-01-30	Cases	2
2012-01-31	Cases	1
2012-02-01	Cases	0
2012-02-02	Cases	0
2012-02-03	Cases	0
2012-02-04	Cases	1
2012-02-05	Cases	1
2012-02-06	Cases	0
2012-02-07	Cases	1
2012-02-08	Cases	0
2012-02-09	Cases	0
2012-02-10	Cases	0
2012-02-11	Cases	0
2012-02-12	Cases	0
2012-02-13	Cases	0
2012-02-14	Cases	0
2012-02-15	Cases	1
2012-02-16	Cases	3
2012-02-17	Cases	1
2012-02-18	Cases	0
2012-02-19	Cases	2
2012-02-20	Cases	1
2012-02-21	Cases	2
2012-02-22	Cases	5
2012-02-23	Cases	0
2012-02-24	Cases	2
2012-02-25	Cases	0
2012-02-26	Cases	0
2012-02-27	Cases	1
2012-02-28	Cases	2
2012-02-29	Cases	2
2012-03-01	Cases	1
2012-03-02	Cases	1
2012-03-03	Cases	0
2012-03-04	Cases	1
2012-03-05	Cases	0
2012-03-06	Cases	0
2012-03-07	Cases	1
2012-03-08	Cases	1
2012-03-09	Cases	2
2012-03-10	Cases	1
2012-03-11	Cases	0
2012-03-12	Cases	1
2012-03-13	Cases	2
2012-03-14	Cases	1
2012-03-15	Cases	3
2012-03-16	Cases	2
2012-03-17	Cases	1
2012-03-18	Cases	3
2012-03-19	Cases	2
2012-03-20	Cases	1
2012-03-21	Cases	3
2012-03-22	Cases	0
2012-03-23	Cases	3
2012-03-24	Cases	1
2012-03-25	Cases	3
2012-03-26	Cases	7
2012-03-27	Cases	3
2012-03-28	Cases	2
2012-03-29	Cases	0
2012-03-30	Cases	1
2012-03-31	Cases	1
2012-04-01	Cases	0
2012-04-02	Cases	0
2012-04-03	Cases	0
2012-04-04	Cases	2
2012-04-05	Cases	2
2012-04-06	Cases	0
2012-04-07	Cases	1
2012-04-08	Cases	3
2012-04-09	Cases	1
2012-04-10	Cases	0
2012-04-11	Cases	1
2012-04-12	Cases	1
2012-04-13	Cases	0
2012-04-14	Cases	1
2012-04-15	Cases	0
2012-04-16	Cases	4
2012-04-17	Cases	2
2012-04-18	Cases	3
2012-04-19	Cases	0
2012-04-20	Cases	0
2012-04-21	Cases	0
2012-04-22	Cases	2
2012-04-23	Cases	1
2012-04-24	Cases	2
2012-04-25	Cases	0
2012-04-26	Cases	3
2012-04-27	Cases	0
2012-04-28	Cases	1
2012-04-29	Cases	1
2012-04-30	Cases	0
2012-05-01	Cases	0
2012-05-02	Cases	0
2012-05-03	Cases	0
2012-05-04	Cases	0
2012-05-05	Cases	0
2012-05-06	Cases	1
2012-05-07	Cases	1
2012-05-08	Cases	0
2012-05-09	Cases	0
2012-05-10	Cases	0
2012-05-11	Cases	0
2012-05-12	Cases	0
2012-05-13	Cases	1
2012-05-14	Cases	2
2012-05-15	Cases	0
2012-05-16	Cases	1
2012-05-17	Cases	0
2012-05-18	Cases	0
2012-05-19	Cases	0
2012-05-20	Cases	0
2012-05-21	Cases	2
2012-05-22	Cases	0
2012-05-23	Cases	2
2012-05-24	Cases	2
2012-05-25	Cases	0
2012-05-26	Cases	0
2012-05-27	Cases	1
2012-05-28	Cases	1
2012-05-29	Cases	0
2012-05-30	Cases	1
2012-05-31	Cases	0
2012-06-01	Cases	0
2012-06-02	Cases	0
2012-06-03	Cases	0
2012-06-04	Cases	0
2012-06-05	Cases	1
2012-06-06	Cases	1
2012-06-07	Cases	0
2012-06-08	Cases	0
2012-06-09	Cases	0
2012-06-10	Cases	1
2012-06-11	Cases	0
2012-06-12	Cases	0
2012-06-13	Cases	1
2012-06-14	Cases	0
2012-06-15	Cases	0
2012-06-16	Cases	0
2012-06-17	Cases	0
2012-06-18	Cases	0
2012-06-19	Cases	0
2012-06-20	Cases	1
2012-06-21	Cases	1
2012-06-22	Cases	0
2012-06-23	Cases	2
2012-06-24	Cases	1
2012-06-25	Cases	0
2012-06-26	Cases	0
2012-06-27	Cases	0
2012-06-28	Cases	0
2012-06-29	Cases	0
2012-06-30	Cases	0
2012-07-01	Cases	0
2012-07-02	Cases	0
2012-07-03	Cases	0
2012-07-04	Cases	0
2012-07-05	Cases	1
2012-07-06	Cases	1
2012-07-07	Cases	0
2012-07-08	Cases	0
2012-07-09	Cases	0
2012-07-10	Cases	0
2012-07-11	Cases	0
2012-07-12	Cases	0
2012-07-13	Cases	1
2012-07-14	Cases	0
2012-07-15	Cases	0
2012-07-16	Cases	0
2012-07-17	Cases	0
2012-07-18	Cases	0
2012-07-19	Cases	0
2012-07-20	Cases	1
2012-07-21	Cases	0
2012-07-22	Cases	0
2012-07-23	Cases	0
2012-07-24	Cases	0
2012-07-25	Cases	0
2012-07-26	Cases	0
2012-07-27	Cases	1
2012-07-28	Cases	0
2012-07-29	Cases	1
2012-07-30	Cases	1
2012-07-31	Cases	1
2012-08-01	Cases	0
2012-08-02	Cases	0
2012-08-03	Cases	0
2012-08-04	Cases	0
2012-08-05	Cases	0
2012-08-06	Cases	0
2012-08-07	Cases	0
2012-08-08	Cases	0
2012-08-09	Cases	1
2012-08-10	Cases	0
2012-08-11	Cases	0
2012-08-12	Cases	1
2012-08-13	Cases	0
2012-08-14	Cases	0
2012-08-15	Cases	0
2012-08-16	Cases	0
2012-08-17	Cases	4
2012-08-18	Cases	2
2012-08-19	Cases	1
2012-08-20	Cases	0
2012-08-21	Cases	0
2012-08-22	Cases	0
2012-08-23	Cases	1
2012-08-24	Cases	0
2012-08-25	Cases	0
2012-08-26	Cases	0
2012-08-27	Cases	0
2012-08-28	Cases	1
2012-08-29	Cases	0
2012-08-30	Cases	0
2012-08-31	Cases	0
2012-09-01	Cases	0
2012-09-02	Cases	0
2012-09-03	Cases	1
2012-09-04	Cases	0
2012-09-05	Cases	0
2012-09-06	Cases	0
2012-09-07	Cases	0
2012-09-08	Cases	0
2012-09-09	Cases	0
2012-09-10	Cases	0
2012-09-11	Cases	1
2012-09-12	Cases	0
2012-09-13	Cases	0
2012-09-14	Cases	0
2012-09-15	Cases	0
2012-09-16	Cases	0
2012-09-17	Cases	0
2012-09-18	Cases	2
2012-09-19	Cases	0
2012-09-20	Cases	1
2012-09-21	Cases	3
2012-09-22	Cases	0
2012-09-23	Cases	0
2012-09-24	Cases	2
2012-09-25	Cases	1
2012-09-26	Cases	2
2012-09-27	Cases	1
2012-09-28	Cases	3
2012-09-29	Cases	0
2012-09-30	Cases	1
2012-10-01	Cases	0
2012-10-02	Cases	0
2012-10-03	Cases	0
2012-10-04	Cases	0
2012-10-05	Cases	0
2012-10-06	Cases	0
2012-10-07	Cases	0
2012-10-08	Cases	0
2012-10-09	Cases	1
2012-10-10	Cases	1
2012-10-11	Cases	0
2012-10-12	Cases	1
2012-10-13	Cases	0
2012-10-14	Cases	0
2012-10-15	Cases	0
2012-10-16	Cases	0
2012-10-17	Cases	0
2012-10-18	Cases	1
2012-10-19	Cases	0
2012-10-20	Cases	1
2012-10-21	Cases	1
2012-10-22	Cases	6
2012-10-23	Cases	0
2012-10-24	Cases	3
2012-10-25	Cases	2
2012-10-26	Cases	1
2012-10-27	Cases	3
2012-10-28	Cases	1
2012-10-29	Cases	1
2012-10-30	Cases	2
2012-10-31	Cases	2
2012-11-01	Cases	0
2012-11-02	Cases	1
2012-11-03	Cases	0
2012-11-04	Cases	0
2012-11-05	Cases	1
2012-11-06	Cases	1
2012-11-07	Cases	0
2012-11-08	Cases	0
2012-11-09	Cases	1
2012-11-10	Cases	4
2012-11-11	Cases	0
2012-11-12	Cases	1
2012-11-13	Cases	0
2012-11-14	Cases	1
2012-11-15	Cases	1
2012-11-16	Cases	2
2012-11-17	Cases	2
2012-11-18	Cases	3
2012-11-19	Cases	3
2012-11-20	Cases	4
2012-11-21	Cases	0
2012-11-22	Cases	0
2012-11-23	Cases	2
2012-11-24	Cases	1
2012-11-25	Cases	2
2012-11-26	Cases	4
2012-11-27	Cases	8
2012-11-28	Cases	3
2012-11-29	Cases	0
2012-11-30	Cases	1
2012-12-01	Cases	2
2012-12-02	Cases	1
2012-12-03	Cases	0
2012-12-04	Cases	0
2012-12-05	Cases	5
2012-12-06	Cases	1
2012-12-07	Cases	6
2012-12-08	Cases	3
2012-12-09	Cases	1
2012-12-10	Cases	3
2012-12-11	Cases	4
2012-12-12	Cases	1
2012-12-13	Cases	3
2012-12-14	Cases	1
2012-12-15	Cases	2
2012-12-16	Cases	2
2012-12-17	Cases	1
2012-12-18	Cases	1
2012-12-19	Cases	5
2012-12-20	Cases	3
2012-12-21	Cases	1
2012-12-22	Cases	0
2012-12-23	Cases	4
2012-12-24	Cases	4
2012-12-25	Cases	6
2012-12-26	Cases	10
2012-12-27	Cases	3
2012-12-28	Cases	0
2012-12-29	Cases	1
2012-12-30	Cases	4
2012-12-31	Cases	3
2013-01-01	Cases	1
2013-01-02	Cases	2
2013-01-03	Cases	0
2013-01-04	Cases	0
2013-01-05	Cases	1
2013-01-06	Cases	5
2013-01-07	Cases	2
2013-01-08	Cases	2
2013-01-09	Cases	3
2013-01-10	Cases	0
2013-01-11	Cases	2
2013-01-12	Cases	2
2013-01-13	Cases	2
2013-01-14	Cases	1
2013-01-15	Cases	2
2013-01-16	Cases	2
2013-01-17	Cases	3
2013-01-18	Cases	4
2013-01-19	Cases	2
2013-01-20	Cases	6
2013-01-21	Cases	4
2013-01-22	Cases	1
2013-01-23	Cases	2
2013-01-24	Cases	1
2013-01-25	Cases	1
2013-01-26	Cases	1
2013-01-27	Cases	2
2013-01-28	Cases	4
2013-01-29	Cases	5
2013-01-30	Cases	4
2013-01-31	Cases	3
2013-02-01	Cases	2
2013-02-02	Cases	0
2013-02-03	Cases	1
2013-02-04	Cases	0
2013-02-05	Cases	1
2013-02-06	Cases	0
2013-02-07	Cases	0
2013-02-08	Cases	1
2013-02-09	Cases	0
2013-02-10	Cases	0
2013-02-11	Cases	0
2013-02-12	Cases	0
2013-02-13	Cases	0
2013-02-14	Cases	0
2013-02-15	Cases	0
2013-02-16	Cases	0
2013-02-17	Cases	2
2013-02-18	Cases	1
2013-02-19	Cases	5
2013-02-20	Cases	3
2013-02-21	Cases	3
2013-02-22	Cases	5
2013-02-23	Cases	0
2013-02-24	Cases	3
2013-02-25	Cases	11
2013-02-26	Cases	2
2013-02-27	Cases	5
2013-02-28	Cases	8
2013-03-01	Cases	0
2013-03-02	Cases	0
2013-03-03	Cases	0
2013-03-04	Cases	0
2013-03-05	Cases	1
2013-03-06	Cases	2
2013-03-07	Cases	1
2013-03-08	Cases	1
2013-03-09	Cases	0
2013-03-10	Cases	1
2013-03-11	Cases	2
2013-03-12	Cases	4
2013-03-13	Cases	0
2013-03-14	Cases	0
2013-03-15	Cases	1
2013-03-16	Cases	0
2013-03-17	Cases	0
2013-03-18	Cases	1
2013-03-19	Cases	1
2013-03-20	Cases	0
2013-03-21	Cases	1
2013-03-22	Cases	0
2013-03-23	Cases	0
2013-03-24	Cases	0
2013-03-25	Cases	1
2013-03-26	Cases	3
2013-03-27	Cases	1
2013-03-28	Cases	1
2013-03-29	Cases	1
2013-03-30	Cases	0
2013-03-31	Cases	0
2013-04-01	Cases	0
2013-04-02	Cases	0
2013-04-03	Cases	0
2013-04-04	Cases	0
2013-04-05	Cases	1
2013-04-06	Cases	0
2013-04-07	Cases	0
2013-04-08	Cases	1
2013-04-09	Cases	0
2013-04-10	Cases	0
2013-04-11	Cases	0
2013-04-12	Cases	0
2013-04-13	Cases	1
2013-04-14	Cases	1
2013-04-15	Cases	0
2013-04-16	Cases	0
2013-04-17	Cases	2
2013-04-18	Cases	1
2013-04-19	Cases	1
2013-04-20	Cases	1
2013-04-21	Cases	1
2013-04-22	Cases	1
2013-04-23	Cases	0
2013-04-24	Cases	1
2013-04-25	Cases	0
2013-04-26	Cases	2
2013-04-27	Cases	2
2013-04-28	Cases	0
2013-04-29	Cases	1
2013-04-30	Cases	1
2013-05-01	Cases	2
2013-05-02	Cases	0
2013-05-03	Cases	0
2013-05-04	Cases	0
2013-05-05	Cases	0
2013-05-06	Cases	0
2013-05-07	Cases	1
2013-05-08	Cases	0
2013-05-09	Cases	1
2013-05-10	Cases	0
2013-05-11	Cases	0
2013-05-12	Cases	0
2013-05-13	Cases	1
2013-05-14	Cases	4
2013-05-15	Cases	0
2013-05-16	Cases	1
2013-05-17	Cases	1
2013-05-18	Cases	0
2013-05-19	Cases	2
2013-05-20	Cases	1
2013-05-21	Cases	1
2013-05-22	Cases	2
2013-05-23	Cases	0
2013-05-24	Cases	0
2013-05-25	Cases	1
2013-05-26	Cases	0
2013-05-27	Cases	0
2013-05-28	Cases	3
2013-05-29	Cases	0
2013-05-30	Cases	1
2013-05-31	Cases	0
2013-06-01	Cases	0
2013-06-02	Cases	0
2013-06-03	Cases	0
2013-06-04	Cases	0
2013-06-05	Cases	0
2013-06-06	Cases	0
2013-06-07	Cases	0
2013-06-08	Cases	0
2013-06-09	Cases	0
2013-06-10	Cases	0
2013-06-11	Cases	0
2013-06-12	Cases	0
2013-06-13	Cases	0
2013-06-14	Cases	0
2013-06-15	Cases	0
2013-06-16	Cases	2
2013-06-17	Cases	1
2013-06-18	Cases	1
2013-06-19	Cases	2
2013-06-20	Cases	0
2013-06-21	Cases	0
[truncated: 30,878 more rows]
